# Supplementary material for: Integrated analysis of genes encoding ATP‐dependent chromatin remodellers identifies CHD7 as a potential target for colorectal cancer therapy
Source: Clin Transl Med. 2022 Jul 5;12(7):e953. doi: 10.1002/ctm2.953 (PMC9254903; doi:10.1002/ctm2.953)
Supplement: Supplementary file 3 — Table S1 Summary of TCGA specimens [file CTM2-12-e953-s005.xlsx]

## Sheet: Supplementary Table 1
Supplementary Table 1. Summary of TCGA specimens
Abbreviations	Primary Site	Cancer Type	RNA-seq		SNP Array	Exome-seq	Transcript fusion
			Normal	Tumor
LAML	Bone Marrow	Acute Myeloid Leukemia	0	151	200	140	179
ACC	Adrenal Gland	Adrenocortical carcinoma	0	79	90	92	79
BLCA	Bladder	Bladder Urothelial Carcinoma	19	411	417	411	414
LGG	Brain	Brain Lower Grade Glioma	0	529	533	526	534
BRCA	Breast	Breast invasive carcinoma	113	1104	1113	1026	1119
CESC	Cervix	Cervical squamous cell carcinoma and endocervical adenocarcinoma	3	306	297	291	306
CHOL	Bile Duct	Cholangiocarcinoma	9	36	36	36	36
COAD	Colon	Colon adenocarcinoma	41	471	506	408	310
ESCA	Esophagus	Esophageal carcinoma	11	162	185	185	185
GBM	Brain	Glioblastoma multiforme	5	168	628	403	164
HNSC	Head and Neck	Head and Neck squamous cell carcinoma	44	502	526	509	522
KICH	Kidney	Kidney Chromophobe	24	65	66	66	66
KIRC	Kidney	Kidney renal clear cell carcinoma	72	535	589	370	541
KIRP	Kidney	Kidney renal papillary cell carcinoma	32	289	304	282	291
LIHC	Liver	Liver hepatocellular carcinoma	50	374	379	365	374
LUAD	Lung	Lung adenocarcinoma	59	526	556	569	541
LUSC	Lung	Lung squamous cell carcinoma	49	501	524	485	502
DLBC	Lymph Nodes	Lymphoid Neoplasm Diffuse Large B-cell Lymphoma	0	48	48	37	48
MESO	Pleura	Mesothelioma	0	86	87	82	87
OV	Ovary	Ovarian serous cystadenocarcinoma	0	379	629	412	428
PAAD	Pancreas	Pancreatic adenocarcinoma	4	178	185	178	179
PCPG	Adrenal Gland	Pheochromocytoma and Paraganglioma	3	183	183	184	184
PRAD	Prostate	Prostate adenocarcinoma	52	499	502	502	502
READ	Rectal	Rectum adenocarcinoma	10	167	170	151	95
SARC	Soft Tissue	Sarcoma	2	263	267	239	263
SKCM	Skin	Skin Cutaneous Melanoma	1	471	472	468	476
STAD	Stomach	Stomach adenocarcinoma	32	375	442	439	414
TGCT	Testis	Testicular Germ Cell Tumors	0	156	156	151	156
THYM	Thymus	Thymoma	2	119	124	123	120
THCA	Thyroid	Thyroid carcinoma	58	510	512	500	513
UCS	Uterine	Uterine Carcinosarcoma	0	56	56	57	57
UCEC	Uterine	Uterine Corpus Endometrial Carcinoma	35	548	549	531	185
UVM	Eye	Uveal Melanoma	0	80	80	80	80
Total			730	10327	11411	10294	9950
