# Supplementary material for: Integrated analysis of genes encoding ATP‐dependent chromatin remodellers identifies CHD7 as a potential target for colorectal cancer therapy
Source: Clin Transl Med. 2022 Jul 5;12(7):e953. doi: 10.1002/ctm2.953 (PMC9254903; doi:10.1002/ctm2.953)
Supplement: Supplementary file 4 — Table S2 Summary of the ATPCRs located in the recurrent focal SCNAs identified [file CTM2-12-e953-s010.xlsx]

## Sheet: Supplementary Table 2
Supplementary Table 2. Summary of the ATPCRs located in the recurrent focal SCNAs identified by GISTIC in each cancer type
		ACC		BLCA		BRCA		CESC		CHOL		CRC		DLBC		ESCA		GBM		HNSC		KICH		KIRC		KIRP		LAML		LGG		LIHC		LUAD		LUSC		MESO		OV		PAAD		PCPG		PRAD		SARC
HGNC Symbol	Ensembl Gene ID	PeakAmp	PeakDel	PeakAmp	PeakDel	PeakAmp	PeakDel	PeakAmp	PeakDel	PeakAmp	PeakDel	PeakAmp	PeakDel	PeakAmp	PeakDel	PeakAmp	PeakDel	PeakAmp	PeakDel	PeakAmp	PeakDel	PeakAmp	PeakDel	PeakAmp	PeakDel	PeakAmp	PeakDel	PeakAmp	PeakDel	PeakAmp	PeakDel	PeakAmp	PeakDel	PeakAmp	PeakDel	PeakAmp	PeakDel	PeakAmp	PeakDel	PeakAmp	PeakDel	PeakAmp	PeakDel	PeakAmp	PeakDel	PeakAmp	PeakDel	PeakAmp	PeakDel
ACTB	ENSG00000075624											1				1																									1
ACTL6A	ENSG00000136518			1		1						1				1								1		1				1												1				1
ACTL6B	ENSG00000077080																							1					1																	1
ACTR5	ENSG00000101442															1																																1
ACTR8	ENSG00000113812						1				1																				1				1								1
ATRX	ENSG00000095564
BTAF1	ENSG00000153922										1						1								1								1						1		1		1
CHD1	ENSG00000131778								1															1											1								1				1
CHD1L	ENSG00000173575									1		1												1												1		1				1		1				1
CHD2	ENSG00000170004							1																						1						1		1										1
CHD3	ENSG00000111642								1																				1				1				1
CHD4	ENSG00000116254																																		1	1						1	1
CHD5	ENSG00000124177						1				1														1		1				1		1				1		1						1				1
CHD6	ENSG00000171316															1																																1
CHD7	ENSG00000100888											1																						1														1
CHD8	ENSG00000177200	1
CHD9	ENSG00000183495																																																1
EP400	ENSG00000225830																																								1		1	1		1
ERCC6	ENSG00000182150
ERCC6L	ENSG00000119969
ERCC6L2	ENSG00000071794																																													1
HELLS	ENSG00000128908										1						1								1								1						1		1		1
HLTF	ENSG00000197275			1								1				1										1																1
INO80	ENSG00000085999						1		1				1						1																1				1		1
RAD54B	ENSG00000164080					1																								1								1								1		1
RAD54L	ENSG00000146414
RAD54L2	ENSG00000080503						1				1														1						1				1								1
SHPRH	ENSG00000127616										1								1						1						1								1				1					1
SMARCA1	ENSG00000153147
SMARCA2	ENSG00000163104
SMARCA4	ENSG00000138375																																1										1
SMARCA5	ENSG00000080603																																						1
SMARCAD1	ENSG00000116830																																1						1		1
SMARCAL1	ENSG00000121988								1								1				1		1	1	1		1										1					1
SRCAP	ENSG00000080603											1																						1
TTF2	ENSG00000116830																				1														1		1					1
ZRANB3	ENSG00000121988																							1																		1					1
[truncated: 16 more columns]
