# Supplementary material for: Integrated analysis of genes encoding ATP‐dependent chromatin remodellers identifies CHD7 as a potential target for colorectal cancer therapy
Source: Clin Transl Med. 2022 Jul 5;12(7):e953. doi: 10.1002/ctm2.953 (PMC9254903; doi:10.1002/ctm2.953)
Supplement: Supplementary file 5 — Table S3 Pan‐cancer level G‐score of ATPCRs that recurrently gained or lost in at least [file CTM2-12-e953-s013.xlsx]

## Sheet: Supplementary Table 3
Supplementary Table 3. Pan-cancer level G-score of ATPCRs that recurrently gained or lost in at least one cancer types
		Pan-cancer_G-score		No. of Cancer Types
HGNC Symbol	Ensembl Gene ID	Amplification	Deletion	Amplification	Deletion
ACTB	ENSG00000075624	1	0.4	5	1
ACTL6A	ENSG00000136518	3.1		9	0
ACTL6B	ENSG00000077080	0.1		1	0
ACTR5	ENSG00000101442	0.3		2	0
ACTR8	ENSG00000113812		1.5	0	7
BTAF1	ENSG00000153922		0.8	0	5
CHD1	ENSG00000131778	0.2	0.7	1	4
CHD1L	ENSG00000173575	0.1		1	0
CHD2	ENSG00000170004	1.3		6	0
CHD3	ENSG00000111642		1	0	5
CHD4	ENSG00000116254	0.9	0.3	3	3
CHD5	ENSG00000124177		3.6	0	14
CHD6	ENSG00000171316	0.5		2	0
CHD7	ENSG00000100888	0.4		3	0
CHD8	ENSG00000177200	0.3		1	0
CHD9	ENSG00000183495	0.1	0.3	1	2
EP400	ENSG00000182150		0.7	0	4
ERCC6L2	ENSG00000128908	0.1		1	0
HELLS	ENSG00000197275		0.9	0	6
HLTF	ENSG00000085999	0.8		2	0
INO80	ENSG00000164080		1.7	0	10
RAD54B	ENSG00000146414	0.9		4	0
RAD54L	ENSG00000102038		0.1	0	1
RAD54L2	ENSG00000080503		1.4	0	6
SHPRH	ENSG00000127616	0.4	2.3	1	9
SMARCA4	ENSG00000138375		0.2	0	2
SMARCA5	ENSG00000080603		0.1	0	1
SMARCAD1	ENSG00000116830		0.8	0	3
SMARCAL1	ENSG00000121988	0.1	1.1	1	6
SRCAP	ENSG00000080603	0.9		3	0
TTF2	ENSG00000116830	0.1	0.6	1	3
ZRANB3	ENSG00000121988		0.2	0	1
