# Supplementary material for: Integrated analysis of genes encoding ATP‐dependent chromatin remodellers identifies CHD7 as a potential target for colorectal cancer therapy
Source: Clin Transl Med. 2022 Jul 5;12(7):e953. doi: 10.1002/ctm2.953 (PMC9254903; doi:10.1002/ctm2.953)
Supplement: Supplementary file 6 — Table S4 List of the driver ATPCR genes in each cancer type by somatic mutation [file CTM2-12-e953-s007.xlsx]

## Sheet: Supplementary Table 4
Supplementary Table 4. List of the driver ATPCR genes in each cancer type by somatic mutation analysis
HGNC Symbol	Ensembl Gene ID	ACC	BLCA	BRCA	CESC	CHOL	CRC	DLBC	ESCA	GBM	HNSC	KICH	KIRC	KIRP	LAML	LGG	LIHC	LUAD	LUSC	MESO	OV	PAAD	PCPG	PRAD	SARC	SKCM	STAD	TGCT	THCA	THYM	UCEC	UCS	UVM
ACTB	ENSG00000075624		1
ACTL6A	ENSG00000136518
ACTL6B	ENSG00000077080
ACTR5	ENSG00000101442
ACTR8	ENSG00000113812
ATRX	ENSG00000085224									1						1															1
BTAF1	ENSG00000095564
CHD1	ENSG00000153922
CHD1L	ENSG00000131778
CHD2	ENSG00000173575
CHD3	ENSG00000170004
CHD4	ENSG00000111642
CHD5	ENSG00000116254																										1				1
CHD6	ENSG00000124177
CHD7	ENSG00000171316						1
CHD8	ENSG00000100888
CHD9	ENSG00000177200
EP400	ENSG00000183495									1
ERCC6	ENSG00000225830
ERCC6L	ENSG00000186871
ERCC6L2	ENSG00000182150
HELLS	ENSG00000119969
HLTF	ENSG00000071794
INO80	ENSG00000128908
RAD54B	ENSG00000197275
RAD54L	ENSG00000085999
RAD54L2	ENSG00000164080
SHPRH	ENSG00000146414
SMARCA1	ENSG00000102038
SMARCA2	ENSG00000080503		1
SMARCA4	ENSG00000127616															1
SMARCA5	ENSG00000153147
SMARCAD1	ENSG00000163104
SMARCAL1	ENSG00000138375
SRCAP	ENSG00000080603
TTF2	ENSG00000116830
ZRANB3	ENSG00000121988
