# Supplementary material for: Integrated analysis of genes encoding ATP‐dependent chromatin remodellers identifies CHD7 as a potential target for colorectal cancer therapy
Source: Clin Transl Med. 2022 Jul 5;12(7):e953. doi: 10.1002/ctm2.953 (PMC9254903; doi:10.1002/ctm2.953)
Supplement: Supplementary file 7 — Table S5 Summary of mutation frequency of the ATPCRs in each cancer type [file CTM2-12-e953-s011.xlsx]

## Sheet: Supplementary Table 5
Supplementary Table 5. Summary of mutation frequency of the ATPCRs in each cancer type
HGNC Symbol	Ensembl Gene ID	ACC_Mut%	BLCA_Mut%	BRCA_Mut%	CESC_Mut%	CHOL_Mut%	CRC_Mut%	DLBC_Mut%	ESCA_Mut%	GBM_Mut%	HNSC_Mut%	KICH_Mut%	KIRC_Mut%	KIRP_Mut%	LAML_Mut%	LGG_Mut%	LIHC_Mut%	LUAD_Mut%	LUSC_Mut%	MESO_Mut%	OV_Mut%	PAAD_Mut%	PCPG_Mut%	PRAD_Mut%	SARC_Mut%	SKCM_Mut%	STAD_Mut%	TGCT_Mut%	THCA_Mut%	THYM_Mut%	UCEC_Mut%	UCS_Mut%	UVM_Mut%
ACTB	ENSG00000075624	0	4.62	0	0	0	0	0	1.62	0	0	0	0	0	0	0	0	0	1.65	0	0	0	0	0	0	0	0	0	0.2	0	0	0	0
ACTL6A	ENSG00000136518	0	0	0	0	0	0	0	0	0	0	0	0	0	0	0	0	0	0	0	0	0	0	0	0	0	0	0	0	0	0	0	0
ACTL6B	ENSG00000077080	0	0	0	0	0	0	0	0	0	0	0	0	0	0	0	0	0	0	0	0	0	0	0	0	0	0	0	0	0	0	0	0
ACTR5	ENSG00000101442	0	0	0	0	0	0	0	0	0	0	0	0	0	0	0	0	0	0	0	0	0	0	0	0	0	0	0	0	0	4.52	0	0
ACTR8	ENSG00000113812	0	0	0	0	0	0	0	0	0	0	0	0	0	0	0	0	0	0	0	0	0	0	0	0	0	0	0	0	0	3.95	0	0
ATRX	ENSG00000085224	0	5.35	2.73	8.25	0	7.69	0	0	9.68	4.52	0	0	0	0	38.4	0	6.5	4.54	0	0	1.69	0	0.8	15.9	8.12	5.92	0	0	0	17.51	0	0
BTAF1	ENSG00000095564	0	0	0	0	0	0	0	0	0	1.57	0	0	0	0	0	0	0	0	0	0	0	0	0	0	0	0	0	0	0	12.81	0	0
CHD1	ENSG00000153922	0	0	0	1.72	0	5.55	0	0	0.74	0	0	0	0	0	0	0	0	0	0	0	0	0	1.41	0	0	3.87	0	0	0	0	0	0
CHD1L	ENSG00000131778	0	0	0	0	0	0	0	0	0	0	0	0	0	0	0	0	0	0	0	0	0	0	0	0	0	2.51	0	0	0	0	0	0
CHD2	ENSG00000173575	0	0	0	0	0	0	0	0	0	0	0	0	0	0	0	0	0	0	0	0	0	0	0	0	0	4.78	0	0	0	0	1.75	0
CHD3	ENSG00000170004	0	0	1.36	0	0	5.37	0	0	0	0	0	0	0	0	0.57	0	0	0	0	0	0	0	1	0	0	0	0	0	0	16.57	0	0
CHD4	ENSG00000111642	0	0	0	0	0	0	0	0	0	0	0	0	0	0	0	0	3.51	0	0	0	1.12	0	0	0	0	0	0	0	0	22.41	0	0
CHD5	ENSG00000116254	0	0	0	0	0	6.26	0	3.78	2.73	1.96	0	0	0	0	0	0	0	0	0	0	0	0	0	0	14.53	6.61	0	0	0	13.18	0	0
CHD6	ENSG00000124177	0	0	0	0	0	0	0	0	0	0	0	0	0	0	0	0	0	0	0	0	0	0	0	2.09	0	0	0	0	0	14.5	0	0
CHD7	ENSG00000171316	3.26	0	2.73	0	8.33	7.87	0	0	1.74	0	0	0	0	0	0.57	0	0	0	0	0	0	0	0	0	0	9.11	0	0	0	0	0	0
CHD8	ENSG00000100888	0	0	0	0	0	6.8	0	0	3.72	3.73	0	0	0	0	0	0	0	0	0	1.94	0	0	0.4	0	13.03	0	0	0	0	12.99	0	0
CHD9	ENSG00000177200	0	0	0	0	0	0	0	0	0	0	0	0	0	0	0	0	0	0	0	0	0	0	0	0	0	0	0	0	0	0	0	0
EP400	ENSG00000183495	0	6.33	0	0	0	0	0	0	3.72	0	0	0	2.13	0	0.19	0	0	0	0	0	0	0	0	0	12.82	0	0	0	0	13.56	0	0
ERCC6	ENSG00000225830	0	0	0	0	0	0	0	0	0	0	0	0	0	1.43	0	0	0	0	0	0	0.56	0	0	0	6.2	3.87	0	0	0	0	0	0
ERCC6L	ENSG00000186871	0	0	0	0	0	0	0	0	0	0	0	0	0	0	0	0	0	0	0	0	0	0	0	0	0	0	0	0	0	0	1.75	0
ERCC6L2	ENSG00000182150	0	0	0	0	0	0	0	0	0	0	0	0	0	0	0	0	0	0	0	0	0	0	0	0	0	0	0	0	0	9.98	0	0
HELLS	ENSG00000119969	0	0	0	0	0	0	0	0	0	0	0	0	0	0	0	0	0	1.03	0	0	0	0	0	0	2.14	0	0	0	0	0	0	0
HLTF	ENSG00000071794	2.17	0	0.97	0	0	2.5	0	0	0	0	0	0	0	0	0.38	0	0	0	0	0	0	0	0	0	0	0	0	0	0	9.04	0	0
INO80	ENSG00000128908	0	0	0	0	0	0	0	0	0	1.38	0	0	0	0	0	0	0	0	0	0	0	0	0	0	0	0	0	0	0	0	0	0
RAD54B	ENSG00000197275	0	0	0	1.03	0	0	0	0	0	0	0	0	0	0	0	0	0	0	0	0	0	0	0	0	0	0	0	0	0	0	0	0
RAD54L	ENSG00000085999	0	0	0	0	0	1.61	0	0	0	0	0	0	0	0	0	0	0	0	0	0	0	0	0	0	0	0	0	0	0	0	0	0
RAD54L2	ENSG00000164080	0	0	0	0	0	0	0	0	0.99	0	0	0	0	0	0	0	0	0	0	0	0	0	0	0	0	0	0	0	0	8.47	0	0
SHPRH	ENSG00000146414	0	0	0	0	0	0	0	0	0	0	0	0	0	0	0	0	0	0	0	0	0	0	0	0	0	0	0	0	0	0	0	0
SMARCA1	ENSG00000102038	0	0	0	0	0	0	0	0	0	0	0	0	0	0	0	0	0	0	0	0	0	0	1.81	0	0	0	0	0	0	0	0	0
SMARCA2	ENSG00000080503	0	6.81	1.36	0	0	4.83	0	0	0	2.55	0	0	0	0	0	1.92	0	0	0	0	0	0	0	0	0	6.38	0	0	0	0	0	0
SMARCA4	ENSG00000127616	0	0	0	0	0	0	0	0	0	4.52	0	0	4.26	0	4.75	0	8.26	0	0	0	0	0	0	0	0	0	0	0	0	0	0	0
SMARCA5	ENSG00000153147	0	0	0	0	0	4.47	0	0	0	0	0	0	0	0	0	0	0	0	0	0	0	0	0	0	0	0	0	0	0	10.73	0	0
SMARCAD1	ENSG00000163104	0	0	0	0	0	0	0	0	0.99	0	0	0	0	0	0	0	0	0	0	0	0	0	0	0	3.63	0	0	0	0	0	0	0
SMARCAL1	ENSG00000138375	0	0	0.68	0	0	0	0	0	0	0	0	0	0	0	0	0	0	0	0	0	0	0	0	0	3.63	0	0	0	0	0	0	0
SRCAP	ENSG00000080603	0	8.52	0	0	0	8.59	0	0	0	0	0	0	0	0	0	2.47	0	4.95	0	0	0	0	1.41	0	0	0	0	0	0	14.5	0	0
TTF2	ENSG00000116830	0	0	0	0	0	0	0	0	0	0	0	0	0	1.43	0	0	0	0	0	0	0	0	0	0	0	0	0	0	0	0	0	0
ZRANB3	ENSG00000121988	0	0	0	0	0	2.86	0	0	0.5	0	0	0	0	0	0	0	0	0	0	0	0	0	0	0	0	0	0	0	0	0	0	0
