# Supplementary material for: Integrated analysis of genes encoding ATP‐dependent chromatin remodellers identifies CHD7 as a potential target for colorectal cancer therapy
Source: Clin Transl Med. 2022 Jul 5;12(7):e953. doi: 10.1002/ctm2.953 (PMC9254903; doi:10.1002/ctm2.953)
Supplement: Supplementary file 8 — Table S6 List of the transcript fusions of the ATPCRs in each cancer type [file CTM2-12-e953-s003.xlsx]

## Sheet: Supplementary Table 6
Supplementary Table 6. List of the transcript fusions of the ATPCRs in each cancer type
Cancer Type	TCGA_barcode	Fusion_transcript	Gene_A	Gene_B	Gene.A.Chr	Gene.B.Chr	Gene.A.Strand	Gene.B.Strand	Discordant.Read.Pairs	Junction.Spanning.Reads	Number.of.Junctions	Position.Consistency	geneA_chr	geneB_chr	Blast.Evalue	Transcriptional.Alleleic.Fraction	Frame.Prediction	Frame.Prediction.Detail
ACC	TCGA-OR-A5J6-01A	ACTB-AC120194.1	ACTB	AC120194.1	7	8	-1	1	2	26	1	YES	5567255	71485681	0.019	ACTB,0.3768_AC120194.1,1.0000	3UTR-5UTR	ENST00000400179:NA_ENST00000391684:NA
ACC	TCGA-OR-A5KY-01A	CHD3-RAD51C	CHD3	RAD51C	17	17	1	1	71	7	1	PARTIALLY	7797253	56787220	1.2	CHD3,0.2121_RAD51C,0.1429	In-frame	ENST00000330494:1-924_ENST00000337432:706-1131|ENST00000358181:1-924_ENST00000337432:706-1131|ENST00000380358:1-1101_ENST00000337432:706-1131
BLCA	TCGA-BT-A3PH-01A-11R-A220-07	ACTB-KIAA0182	ACTB	KIAA0182	7	16	-1	1	2	7	1	PARTIALLY	5567255	85696972	0.51	ACTB,0.0254_KIAA0182,0.3333	NA	NA
BLCA	TCGA-FD-A3SO-01A-11R-A22U-07	ACTB-CDC5L	ACTB	CDC5L	7	6	-1	1	2	1	1	PARTIALLY	5566782	44374060	1.5	ACTB,1.0000_CDC5L,0.0122	3UTR-CDS	ENST00000331789:NA_ENST00000371477:759-2409
BLCA	TCGA-GC-A4ZW-01A	SHPRH-RCL1	SHPRH	RCL1	6	9	-1	1	13	6	1	YES	146273485	4860125	1.9	SHPRH,0.5000_RCL1,0.0339	Out-of-frame	ENST00000367505:1-763_ENST00000381750:972-1122|ENST00000367505:1-763_ENST00000381730:414-564|ENST00000367505:1-763_ENST00000381728:414-564|ENST00000367505:1-763_ENST00000448872:414-564|ENST00000275233:1-763_ENST00000381750:972-1122|ENST00000275233:1-763_ENST00000381730:414-564|ENST00000275233:1-763_ENST00000381728:414-564|ENST00000275233:1-763_ENST00000448872:414-564|ENST00000438092:1-763_ENST000…
BLCA	TCGA-GD-A2C5-01A-12R-A180-07	SHPRH-NDUFS5	SHPRH	NDUFS5	6	1	-1	1	323	264	3	PARTIALLY	146285293	39494395	0.49	SHPRH,0.8106_NDUFS5,0.0188|SHPRH,0.0317_NDUFS5,0.0001|SHPRH,0.1000_NDUFS5,0.0001	5UTR-5UTR	ENST00000367505:NA_ENST00000372969:NA|ENST00000367505:NA_ENST00000372967:NA|ENST00000444767:NA_ENST00000372969:NA|ENST00000444767:NA_ENST00000372967:NA
BLCA	TCGA-XF-A9SZ-01A	EP400-TMPRSS12	EP400	TMPRSS12	12	12	1	1	11	4	1	YES	132434581	51237625	0.035	EP400,0.8000_TMPRSS12,0.4444	5UTR-CDS	ENST00000423130:NA_ENST00000398458:188-1047|ENST00000423130:NA_ENST00000551456:188-963|ENST00000330386:NA_ENST00000398458:188-1047|ENST00000330386:NA_ENST00000551456:188-963|ENST00000332482:NA_ENST00000398458:188-1047|ENST00000332482:NA_ENST00000551456:188-963|ENST00000333577:NA_ENST00000398458:188-1047|ENST00000333577:NA_ENST00000551456:188-963|ENST00000389561:NA_ENST00000398458:188-1047|ENST000…
BRCA	TCGA-A1-A0SK-01A-12R-A084-07	CHD4-DTX1	CHD4	DTX1	12	12	-1	1	32	22	1	PARTIALLY	6690210	113515229	2.8	CHD4,0.0136_DTX1,0.4151	In-frame	ENST00000544040:1-4888_ENST00000257600:260-1863|ENST00000544484:1-4984_ENST00000257600:260-1863|ENST00000309577:1-4993_ENST00000257600:260-1863|ENST00000357008:1-4909_ENST00000257600:260-1863|ENST00000537464:1-4831_ENST00000257600:260-1863
BRCA	TCGA-A2-A0CW-01A-21R-A115-07	ACTB-KIAA0182	ACTB	KIAA0182	7	16	-1	1	2	4	1	YES	5567255	85696972	0.51	ACTB,0.0308_KIAA0182,0.0174	NA	NA
BRCA	TCGA-A2-A0CW-01A-21R-A115-07	RAD54B-MATN2	RAD54B	MATN2	8	8	-1	1	3	1	1	YES	95423349	98991114	0.45	RAD54B,0.0233_MATN2,0.0625	In-frame	ENST00000336148:1-499_ENST00000521689:959-2814|ENST00000336148:1-499_ENST00000524308:959-2748|ENST00000336148:1-499_ENST00000520016:959-2871|ENST00000336148:1-499_ENST00000522025:107-2019|ENST00000336148:1-499_ENST00000254898:959-2874|ENST00000336148:1-499_ENST00000378716:959-2754|ENST00000546218:NA_ENST00000521689:959-2814|ENST00000546218:NA_ENST00000524308:959-2748|ENST00000546218:NA_ENST000005…
BRCA	TCGA-A2-A0D0-01A-11R-A00Z-07	EP400-SFSWAP	EP400	SFSWAP	12	12	1	1	3	2	1	PARTIALLY	132446499	132237668	0.2	EP400,0.2222_SFSWAP,0.0357	Out-of-frame	ENST00000541296:1-1335_ENST00000261674:1082-2856|ENST00000541296:1-1335_ENST00000541286:1082-3012|ENST00000423130:1-1335_ENST00000261674:1082-2856|ENST00000423130:1-1335_ENST00000541286:1082-3012|ENST00000330386:1-1335_ENST00000261674:1082-2856|ENST00000330386:1-1335_ENST00000541286:1082-3012|ENST00000332482:1-1335_ENST00000261674:1082-2856|ENST00000332482:1-1335_ENST00000541286:1082-3012|ENST000…
BRCA	TCGA-A7-A4SD-01A-11R-A266-07	SMARCA4-DNM2	SMARCA4	DNM2	19	19	1	1	35	21	1	YES	11071850	10883155	0.096	SMARCA4,0.3889_DNM2,0.1391	5UTR-CDS	ENST00000344626:NA_ENST00000314646:236-2613|ENST00000344626:NA_ENST00000355667:236-2601|ENST00000344626:NA_ENST00000359692:236-2613|ENST00000344626:NA_ENST00000389253:236-2613|ENST00000344626:NA_ENST00000408974:236-2601|ENST00000358026:NA_ENST00000314646:236-2613|ENST00000358026:NA_ENST00000355667:236-2601|ENST00000358026:NA_ENST00000359692:236-2613|ENST00000358026:NA_ENST00000389253:236-2613|ENS…
BRCA	TCGA-A8-A06U-01A-11R-A00Z-07	CHD2-HOMER2	CHD2	HOMER2	15	15	1	-1	20	19	3	PARTIALLY	93496803	83533011	0.2	CHD2,0.3469_HOMER2,0.2742|CHD2,0.0303_HOMER2,0.0217|CHD2,0.0035_HOMER2,0.0217	In-frame	ENST00000394196:1-1719_ENST00000304231:295-1065|ENST00000394196:1-1719_ENST00000399166:295-867|ENST00000394196:1-1719_ENST00000426485:295-900|ENST00000394196:1-1719_ENST00000450735:295-1032|ENST00000557381:1-1719_ENST00000304231:295-1065|ENST00000557381:1-1719_ENST00000399166:295-867|ENST00000557381:1-1719_ENST00000426485:295-900|ENST00000557381:1-1719_ENST00000450735:295-1032
BRCA	TCGA-A8-A081-01A-11R-A00Z-07	CHD9-KSR1	CHD9	KSR1	16	17	1	1	3	2	1	YES	53088989	25877594	0.005	CHD9,0.6667_KSR1,0.2857	5UTR-5UTR	ENST00000398510:NA_ENST00000268763:NA|ENST00000398510:NA_ENST00000319524:232-2772|ENST00000447540:NA_ENST00000268763:NA|ENST00000447540:NA_ENST00000319524:232-2772
BRCA	TCGA-A8-A092-01A-11R-A00Z-07	CHD9-SPG7	CHD9	SPG7	16	16	1	1	4	4	1	YES	53191453	89590414	1.3	CHD9,0.2000_SPG7,0.0548	Out-of-frame	ENST00000398510:1-1452_ENST00000268704:377-2388|ENST00000398510:1-1452_ENST00000341316:377-1470|ENST00000447540:1-1452_ENST00000268704:377-2388|ENST00000447540:1-1452_ENST00000341316:377-1470
BRCA	TCGA-A8-A09Q-01A-11R-A00Z-07	HELLS-TBC1D12	HELLS	TBC1D12	10	10	1	1	5	3	1	YES	96348147	96281712	0.27	HELLS,0.1304_TBC1D12,0.0492	In-frame	ENST00000348459:1-1488_ENST00000225235:1762-2328|ENST00000239026:NA_ENST00000225235:1762-2328|ENST00000371332:1-1626_ENST00000225235:1762-2328|ENST00000394036:NA_ENST00000225235:1762-2328|ENST00000394045:1-1194_ENST00000225235:1762-2328
BRCA	TCGA-AN-A0FJ-01A-11R-A00Z-07	SMARCA4-DNM2	SMARCA4	DNM2	19	19	1	1	161	100	2	PARTIALLY	11136184	10930656	0.096	SMARCA4,0.2138_DNM2,0.4400|SMARCA4,0.0032_DNM2,0.0222	In-frame	ENST00000344626:1-3168_ENST00000314646:1672-2613|ENST00000344626:1-3168_ENST00000355667:1660-2601|ENST00000344626:1-3168_ENST00000359692:1672-2613|ENST00000344626:1-3168_ENST00000389253:1672-2613|ENST00000344626:1-3168_ENST00000408974:1660-2601|ENST00000344626:1-3168_ENST00000545324:493-1200|ENST00000541122:1-3168_ENST00000314646:1672-2613|ENST00000541122:1-3168_ENST00000355667:1660-2601|ENST0000…
BRCA	TCGA-AN-A0FX-01A-11R-A034-07	CHD8-RAB2B	CHD8	RAB2B	14	14	-1	-1	7	13	2	PARTIALLY	21924191	21936911	0.25	CHD8,0.2581_RAB2B,0.2500|CHD8,0.1786_RAB2B,0.0581	5UTR-CDS	ENST00000557364:NA_ENST00000397762:187-651|ENST00000557364:NA_ENST00000304034:187-630
BRCA	TCGA-AO-A128-01A-11R-A10J-07	CHD8-TOX4	CHD8	TOX4	14	14	-1	1	62	49	4	PARTIALLY	21898960	21957332	0.032	CHD8,0.4359_TOX4,0.1115|CHD8,0.4333_TOX4,0.0458|CHD8,0.0104_TOX4,0.0037|CHD8,0.0135_TOX4,0.0037	In-frame	ENST00000557364:1-843_ENST00000405508:580-1866|ENST00000557364:1-843_ENST00000262709:580-1866|ENST00000557364:1-843_ENST00000448790:511-1797|ENST00000557364:1-843_ENST00000545559:364-1650|ENST00000399982:1-843_ENST00000405508:580-1866|ENST00000399982:1-843_ENST00000262709:580-1866|ENST00000399982:1-843_ENST00000448790:511-1797|ENST00000399982:1-843_ENST00000545559:364-1650
BRCA	TCGA-AO-A12A-01A-21R-A115-07	CHD4-CLEC9A	CHD4	CLEC9A	12	12	-1	1	31	10	1	PARTIALLY	6686951	10194065	0.032	CHD4,0.0166_CLEC9A,1.0000	CDS-5UTR	ENST00000544040:1-5340_ENST00000355819:NA|ENST00000544484:1-5436_ENST00000355819:NA|ENST00000309577:1-5445_ENST00000355819:NA|ENST00000357008:1-5361_ENST00000355819:NA|ENST00000537464:1-5283_ENST00000355819:NA
BRCA	TCGA-AQ-A04J-01A-02R-A034-07	SMARCA4-CARM1	SMARCA4	CARM1	19	19	1	1	5	3	1	YES	11097679	11024553	2.1	SMARCA4,0.2308_CARM1,0.0161	Out-of-frame	ENST00000344626:1-859_ENST00000327064:670-1827|ENST00000344626:1-859_ENST00000344150:670-1758|ENST00000541122:1-859_ENST00000327064:670-1827|ENST00000541122:1-859_ENST00000344150:670-1758|ENST00000444061:1-859_ENST00000327064:670-1827|ENST00000444061:1-859_ENST00000344150:670-1758|ENST00000450717:1-859_ENST00000327064:670-1827|ENST00000450717:1-859_ENST00000344150:670-1758|ENST00000413806:1-859_E…
BRCA	TCGA-AQ-A54O-01A-11R-A266-07	CHD6-WFDC11	CHD6	WFDC11	20	20	-1	-1	2	25	2	PARTIALLY	40246979	44279290	0.85	CHD6,0.8333_WFDC11,1.0000|CHD6,0.7692_WFDC11,0.0980	5UTR-5UTR	ENST00000373233:NA_ENST00000324384:NA|ENST00000373233:NA_ENST00000356562:NA|ENST00000373222:NA_ENST00000324384:NA|ENST00000373222:NA_ENST00000356562:NA|ENST00000309279:NA_ENST00000324384:NA|ENST00000309279:NA_ENST00000356562:NA
BRCA	TCGA-AR-A1AN-01A-11R-A12P-07	CHD9-DLC1	CHD9	DLC1	16	8	1	-1	3	1	1	YES	53308214	13162811	0.25	CHD9,0.0500_DLC1,0.0500	Out-of-frame	ENST00000398510:1-4967_ENST00000276297:1315-4587|ENST00000398510:1-4967_ENST00000316609:1315-1497|ENST00000398510:1-4967_ENST00000511869:1315-1392|ENST00000447540:1-4967_ENST00000276297:1315-4587|ENST00000447540:1-4967_ENST00000316609:1315-1497|ENST00000447540:1-4967_ENST00000511869:1315-1392|ENST00000450543:1-71_ENST00000276297:1315-4587|ENST00000450543:1-71_ENST00000316609:1315-1497|ENST0000045…
BRCA	TCGA-AR-A1AU-01A-11R-A12P-07	CHD7-ASPH	CHD7	ASPH	8	8	1	-1	9	9	1	YES	61655656	62596747	0.57	CHD7,0.3103_ASPH,0.0349	Out-of-frame	ENST00000307121:1-1665_ENST00000356457:104-942|ENST00000307121:1-1665_ENST00000379454:104-2277|ENST00000307121:1-1665_ENST00000517903:17-897|ENST00000307121:1-1665_ENST00000522603:17-633|ENST00000307121:1-1665_ENST00000389204:17-678|ENST00000307121:1-1665_ENST00000379449:104-612|ENST00000307121:1-1665_ENST00000518068:104-813|ENST00000307121:1-1665_ENST00000522835:17-771|ENST00000307121:1-1665_ENS…
BRCA	TCGA-AR-A256-01A-11R-A169-07	SMARCA4-ICAM1	SMARCA4	ICAM1	19	19	1	1	16	17	1	YES	11071850	10385441	0.19	SMARCA4,0.4250_ICAM1,0.0766	5UTR-CDS	ENST00000344626:NA_ENST00000264832:68-1599|ENST00000358026:NA_ENST00000264832:68-1599|ENST00000421844:NA_ENST00000264832:68-1599|ENST00000429416:NA_ENST00000264832:68-1599
BRCA	TCGA-B6-A0RU-01A-11R-A084-07	CHD9-RAD51B	CHD9	RAD51B	16	14	1	1	6	8	2	PARTIALLY	53191453	68758601	1.1	CHD9,0.3158_RAD51B,0.1818|CHD9,0.1333_RAD51B,0.0476	In-frame	ENST00000398510:1-1452_ENST00000487861:757-1278|ENST00000398510:1-1452_ENST00000471583:757-1053|ENST00000398510:1-1452_ENST00000487270:757-1155|ENST00000398510:1-1452_ENST00000488612:757-1101|ENST00000398510:1-1452_ENST00000390683:757-1101|ENST00000447540:1-1452_ENST00000487861:757-1278|ENST00000447540:1-1452_ENST00000471583:757-1053|ENST00000447540:1-1452_ENST00000487270:757-1155|ENST00000447540…
BRCA	TCGA-BH-A18T-01A-11R-A12D-07	ACTB-RNF216	ACTB	RNF216	7	7	-1	-1	152	161	1	PARTIALLY	5570155	5756397161	0.11	ACTB,0.0414_RNF216,0.5919	5UTR-CDS	ENST00000331789:NA_ENST00000425013:1474-2601|ENST00000331789:NA_ENST00000389902:1645-2772|ENST00000331789:NA_ENST00000458425:910-2037|ENST00000320713:NA_ENST00000425013:1474-2601|ENST00000320713:NA_ENST00000389902:1645-2772|ENST00000320713:NA_ENST00000458425:910-2037|ENST00000400179:NA_ENST00000425013:1474-2601|ENST00000400179:NA_ENST00000389902:1645-2772|ENST00000400179:NA_ENST00000458425:910-20…
BRCA	TCGA-BH-A18U-01A-21R-A12D-07	RAD54L2-ERC2	RAD54L2	ERC2	3	3	1	-1	11	10	1	YES	51575666	55545304	1	RAD54L2,0.8333_ERC2,1.0000	5UTR-3UTR	ENST00000409535:NA_ENST00000288221:NA
BRCA	TCGA-C8-A12L-01A-11R-A115-07	CHD6-EFCAB11	CHD6	EFCAB11	20	14	-1	-1	8	4	1	PARTIALLY	40161689	90263668	0.098	CHD6,0.0870_EFCAB11,0.1212	In-frame	ENST00000373233:1-554_ENST00000316738:411-492|ENST00000373233:1-554_ENST00000555872:339-420|ENST00000373233:1-554_ENST00000556609:267-348|ENST00000373222:1-659_ENST00000316738:411-492|ENST00000373222:1-659_ENST00000555872:339-420|ENST00000373222:1-659_ENST00000556609:267-348|ENST00000309279:1-554_ENST00000316738:411-492|ENST00000309279:1-554_ENST00000555872:339-420|ENST00000309279:1-554_ENST00000…
BRCA	TCGA-C8-A1HI-01A-11R-A137-07	INO80-PRKCA	INO80	PRKCA	15	17	-1	1	2	1	1	YES	41371899	64728806	0.37	INO80,0.0833_PRKCA,0.2500	In-frame	ENST00000361937:1-1131_ENST00000413366:919-2019|ENST00000401393:1-1131_ENST00000413366:919-2019
BRCA	TCGA-C8-A27A-01A-11R-A169-07	CHD7-TACC1	CHD7	TACC1	8	8	1	1	8	7	2	PARTIALLY	61693989	38599869	0.069	CHD7,0.0909_TACC1,0.5000|CHD7,0.0164_TACC1,0.0032	CDS-5UTR	ENST00000307121:1-2096_ENST00000518415:NA|ENST00000307121:1-2096_ENST00000443286:NA|ENST00000525508:1-2096_ENST00000518415:NA|ENST00000525508:1-2096_ENST00000443286:NA|ENST00000423902:1-2096_ENST00000518415:NA|ENST00000423902:1-2096_ENST00000443286:NA
BRCA	TCGA-C8-A8HR-01A	CHD6-CHRNB4	CHD6	CHRNB4	20	15	-1	-1	2	2	2	PARTIALLY	40141485	78923674	0.024	CHD6,0.0500_CHRNB4,0.5000|CHD6,0.0500_CHRNB4,0.1667	In-frame	ENST00000373233:1-852_ENST00000261751:205-1497|ENST00000373233:1-852_ENST00000412074:205-696|ENST00000373222:1-957_ENST00000261751:205-1497|ENST00000373222:1-957_ENST00000412074:205-696|ENST00000309279:1-852_ENST00000261751:205-1497|ENST00000309279:1-852_ENST00000412074:205-696
BRCA	TCGA-D8-A1JL-01A-11R-A13Q-07	CHD7-CCDC58	CHD7	CCDC58	8	3	1	-1	117	122	1	YES	61743136	122081874122	3.2	CHD7,0.5520_CCDC58,0.4569	Out-of-frame	ENST00000307121:1-3778_ENST00000291458:325-435|ENST00000307121:1-3778_ENST00000497726:52-162|ENST00000307121:1-3778_ENST00000479899:283-393|ENST00000423902:1-3778_ENST00000291458:325-435|ENST00000423902:1-3778_ENST00000497726:52-162|ENST00000423902:1-3778_ENST00000479899:283-393
BRCA	TCGA-E2-A106-01A	CHD6-TSHZ2	CHD6	TSHZ2	20	20	-1	1	7	2	1	PARTIALLY	40074305	52103683	0.071	CHD6,0.0513_TSHZ2,0.2857	CDS-3UTR	ENST00000373233:1-3877_ENST00000371497:NA|ENST00000309279:1-2326_ENST00000371497:NA
BRCA	TCGA-EW-A1PF-01A-11R-A144-07	CHD6-CCDC90A	CHD6	CCDC90A	20	6	-1	-1	3	11	1	YES	40246979	13807276	0.47	CHD6,0.3548_CCDC90A,0.1028	5UTR-CDS	ENST00000373233:NA_ENST00000379170:416-1080|ENST00000373233:NA_ENST00000359495:416-774|ENST00000373222:NA_ENST00000379170:416-1080|ENST00000373222:NA_ENST00000359495:416-774|ENST00000309279:NA_ENST00000379170:416-1080|ENST00000309279:NA_ENST00000359495:416-774
BRCA	TCGA-OL-A66I-01A-21R-A29R-07	ACTB-HLA-DQB1	ACTB	HLA-DQB1	7	6	-1	-1	2	6	1	PARTIALLY	5567255	32634461	0.12	ACTB,0.0290_HLA-DQB1,0.6667	3UTR-5UTR	ENST00000400179:NA_ENST00000374943:NA
BRCA	TCGA-PE-A5DD-01A-12R-A27Q-07	CHD8-IMPG1	CHD8	IMPG1	14	6	-1	-1	6	6	1	YES	21894287	76744504	1.7	CHD8,0.6000_IMPG1,0.8571	Out-of-frame	ENST00000430710:1-879_ENST00000369950:302-2394|ENST00000430710:1-879_ENST00000369963:68-444|ENST00000557364:1-1716_ENST00000369950:302-2394|ENST00000557364:1-1716_ENST00000369963:68-444|ENST00000399982:1-1716_ENST00000369950:302-2394|ENST00000399982:1-1716_ENST00000369963:68-444
CESC	TCGA-C5-A7CO-01A-11R-A352-07	CHD6-CTNNBL1	CHD6	CTNNBL1	20	20	-1	1	15	9	3	PARTIALLY	40141485	36488301	0.062	CHD6,0.5385_CTNNBL1,0.0243|CHD6,0.0435_CTNNBL1,0.0035|CHD6,0.1429_CTNNBL1,0.0035	In-frame	ENST00000373233:1-852_ENST00000361383:1393-1692|ENST00000373233:1-852_ENST00000373473:832-1131|ENST00000373233:1-852_ENST00000373469:637-936|ENST00000373233:1-852_ENST00000405275:1312-1611|ENST00000373222:1-957_ENST00000361383:1393-1692|ENST00000373222:1-957_ENST00000373473:832-1131|ENST00000373222:1-957_ENST00000373469:637-936|ENST00000373222:1-957_ENST00000405275:1312-1611|ENST00000309279:1-852…
CESC	TCGA-EA-A5FO-01A-21R-A28H-07	ACTB-YWHAE	ACTB	YWHAE	7	17	-1	-1	2	3	1	YES	5567255	1303494	0.48	ACTB,0.0259_YWHAE,1.0000	3UTR-5UTR	ENST00000400179:NA_ENST00000414131:NA
COAD	TCGA-4T-AA8H-01A	CHD7-TOX	CHD7	TOX	8	8	1	-1	26	10	2	PARTIALLY	61655656	59872567	0.13	CHD7,0.5294_TOX,0.6000|CHD7,0.1111_TOX,0.0303	In-frame	ENST00000307121:1-1665_ENST00000361421:103-1581|ENST00000307121:1-1665_ENST00000456290:NA|ENST00000524602:1-1665_ENST00000361421:103-1581|ENST00000524602:1-1665_ENST00000456290:NA|ENST00000525508:1-1665_ENST00000361421:103-1581|ENST00000525508:1-1665_ENST00000456290:NA|ENST00000423902:1-1665_ENST00000361421:103-1581|ENST00000423902:1-1665_ENST00000456290:NA
COAD	TCGA-A6-6649-01A	ACTB-SAFB	ACTB	SAFB	7	19	-1	1	2	2	1	YES	5567255	5623150	2.5	ACTB,0.0110_SAFB,1.0000	3UTR-5UTR	ENST00000400179:NA_ENST00000433404:NA|ENST00000400179:NA_ENST00000454510:NA|ENST00000400179:NA_ENST00000540206:NA
COAD	TCGA-AD-6899-01A	RAD54L2-SLC25A26	RAD54L2	SLC25A26	3	3	1	1	2	4	1	PARTIALLY	51669805	66312475	0.65	RAD54L2,0.2500_SLC25A26,0.0702	Out-of-frame	ENST00000409535:1-1339_ENST00000354883:301-825|ENST00000409535:1-1339_ENST00000336733:37-561|ENST00000409535:1-1339_ENST00000536651:NA|ENST00000296477:1-421_ENST00000354883:301-825|ENST00000296477:1-421_ENST00000336733:37-561|ENST00000296477:1-421_ENST00000536651:NA
COAD	TCGA-CM-6172-01A	CHD7-TOX	CHD7	TOX	8	8	1	-1	54	40	2	PARTIALLY	61655656	59872567	0.13	CHD7,0.7917_TOX,0.5507|CHD7,0.1667_TOX,0.0238	In-frame	ENST00000307121:1-1665_ENST00000361421:103-1581|ENST00000307121:1-1665_ENST00000456290:NA|ENST00000524602:1-1665_ENST00000361421:103-1581|ENST00000524602:1-1665_ENST00000456290:NA|ENST00000525508:1-1665_ENST00000361421:103-1581|ENST00000525508:1-1665_ENST00000456290:NA|ENST00000423902:1-1665_ENST00000361421:103-1581|ENST00000423902:1-1665_ENST00000456290:NA
COAD	TCGA-DM-A288-01A	CHD1-RGMB	CHD1	RGMB	5	5	-1	1	30	25	1	YES	98215256	98128789	0.28	CHD1,0.7576_RGMB,0.7143	In-frame	ENST00000284049:1-3237_ENST00000308234:769-1437|ENST00000284049:1-3237_ENST00000513185:646-1314
COAD	TCGA-F4-6807-01A	CHD7-TCF7L2	CHD7	TCF7L2	8	10	1	1	52	28	3	PARTIALLY	61655656	114900943	0.12	CHD7,0.7027_TCF7L2,0.4906|CHD7,0.0833_TCF7L2,0.0127|CHD7,0.0833_TCF7L2,0.0208	In-frame	ENST00000307121:1-1665_ENST00000369395:628-954|ENST00000307121:1-1665_ENST00000369397:484-1791|ENST00000307121:1-1665_ENST00000349937:553-867|ENST00000307121:1-1665_ENST00000352065:484-1380|ENST00000307121:1-1665_ENST00000355717:625-1470|ENST00000307121:1-1665_ENST00000355995:553-1860|ENST00000307121:1-1665_ENST00000534894:553-1485|ENST00000307121:1-1665_ENST00000536810:553-1809|ENST00000307121:1…
ESCA	TCGA-2H-A9GN-01A	SMARCA4-DNM2	SMARCA4	DNM2	19	19	1	1	14	89	2	PARTIALLY	11071850	10916592	0.096	SMARCA4,0.3462_DNM2,0.1149|SMARCA4,0.0497_DNM2,0.0087	5UTR-CDS	ENST00000344626:NA_ENST00000314646:1494-2613|ENST00000344626:NA_ENST00000355667:1494-2601|ENST00000344626:NA_ENST00000359692:1494-2613|ENST00000344626:NA_ENST00000389253:1494-2613|ENST00000344626:NA_ENST00000408974:1494-2601|ENST00000358026:NA_ENST00000314646:1494-2613|ENST00000358026:NA_ENST00000355667:1494-2601|ENST00000358026:NA_ENST00000359692:1494-2613|ENST00000358026:NA_ENST00000389253:1494…
ESCA	TCGA-JY-A6FH-01A	SMARCA4-SLC44A2	SMARCA4	SLC44A2	19	19	1	1	4	26	1	PARTIALLY	11107220	10745432	0.017	SMARCA4,0.0810_SLC44A2,0.0209	Out-of-frame	ENST00000344626:1-1812_ENST00000335757:824-2121|ENST00000344626:1-1812_ENST00000407327:818-2115|ENST00000541122:1-1812_ENST00000335757:824-2121|ENST00000541122:1-1812_ENST00000407327:818-2115|ENST00000444061:1-1812_ENST00000335757:824-2121|ENST00000444061:1-1812_ENST00000407327:818-2115|ENST00000450717:1-1812_ENST00000335757:824-2121|ENST00000450717:1-1812_ENST00000407327:818-2115|ENST00000413806…
ESCA	TCGA-LN-A49L-01A	CHD7-KAT6A	CHD7	KAT6A	8	8	1	-1	3	23	1	YES	61591641	41845081	0.082	CHD7,0.5610_KAT6A,0.1825	5UTR-CDS	ENST00000307121:NA_ENST00000265713:601-6015|ENST00000307121:NA_ENST00000485568:601-2448|ENST00000307121:NA_ENST00000406337:601-6015|ENST00000307121:NA_ENST00000396930:601-6015|ENST00000423902:NA_ENST00000265713:601-6015|ENST00000423902:NA_ENST00000485568:601-2448|ENST00000423902:NA_ENST00000406337:601-6015|ENST00000423902:NA_ENST00000396930:601-6015
GBM	TCGA-06-0132-01A-02R-1849-01	SRCAP-RPS4Y1	SRCAP	RPS4Y1	16	Y	1	1	11	44	1	PARTIALLY	30727800	2722641	0.37	SRCAP,0.7586_RPS4Y1,0.0373	In-frame	ENST00000262518:1-2817_ENST00000250784:361-792|ENST00000344771:1-2817_ENST00000250784:361-792|ENST00000395059:1-2817_ENST00000250784:361-792
GBM	TCGA-06-5414-01A-01R-1849-01	CHD7-TOX	CHD7	TOX	8	8	1	-1	3	15	2	YES	61655656	59872567	0.13	CHD7,0.5000_TOX,0.8235|CHD7,0.0667_TOX,0.0227	In-frame	ENST00000307121:1-1665_ENST00000361421:103-1581|ENST00000307121:1-1665_ENST00000456290:NA|ENST00000524602:1-1665_ENST00000361421:103-1581|ENST00000524602:1-1665_ENST00000456290:NA|ENST00000525508:1-1665_ENST00000361421:103-1581|ENST00000525508:1-1665_ENST00000456290:NA|ENST00000423902:1-1665_ENST00000361421:103-1581|ENST00000423902:1-1665_ENST00000456290:NA
HNSC	TCGA-CQ-7067-01A	EP400-SFSWAP	EP400	SFSWAP	12	12	1	1	17	9	2	PARTIALLY	132476001	132281723	0.2	EP400,0.3500_SFSWAP,0.0700|EP400,0.0377_SFSWAP,0.0211	Out-of-frame	ENST00000541296:1-2679_ENST00000261674:2535-2856|ENST00000541296:1-2679_ENST00000541286:2691-3012|ENST00000423130:1-2787_ENST00000261674:2535-2856|ENST00000423130:1-2787_ENST00000541286:2691-3012|ENST00000330386:1-2679_ENST00000261674:2535-2856|ENST00000330386:1-2679_ENST00000541286:2691-3012|ENST00000332482:1-2568_ENST00000261674:2535-2856|ENST00000332482:1-2568_ENST00000541286:2691-3012|ENST000…
HNSC	TCGA-CQ-A4CD-01A	ACTB-GLTSCR2	ACTB	GLTSCR2	7	19	-1	1	2	5	2	YES	5567255	48248811	1.3	ACTB,0.0231_GLTSCR2,1.0000|ACTB,0.0059_GLTSCR2,0.0012	3UTR-5UTR	ENST00000400179:NA_ENST00000446535:NA
HNSC	TCGA-CV-7103-01A-21R-2016-07	ACTL6A-ALG3	ACTL6A	ALG3	3	3	1	-1	77	56	1	YES	179288029	183963600	0.4	ACTL6A,0.1538_ALG3,0.0384	In-frame	ENST00000429709:1-277_ENST00000397676:197-1317|ENST00000429709:1-277_ENST00000445626:53-1173|ENST00000429709:1-277_ENST00000455059:77-1197|ENST00000450518:1-151_ENST00000397676:197-1317|ENST00000450518:1-151_ENST00000445626:53-1173|ENST00000450518:1-151_ENST00000455059:77-1197|ENST00000392662:1-151_ENST00000397676:197-1317|ENST00000392662:1-151_ENST00000445626:53-1173|ENST00000392662:1-151_ENST00…
HNSC	TCGA-CV-7415-01A-11R-2081-07	SMARCA2-DMRT1	SMARCA2	DMRT1	9	9	1	1	18	8	1	YES	2088613	916763	0.011	SMARCA2,0.0808_DMRT1,0.8000	In-frame	ENST00000382203:1-2883_ENST00000382276:823-1122|ENST00000382194:1-2883_ENST00000382276:823-1122|ENST00000349721:1-2883_ENST00000382276:823-1122|ENST00000357248:1-2883_ENST00000382276:823-1122
KIRP	TCGA-DW-7838-01A	ACTB-YWHAE	ACTB	YWHAE	7	17	-1	-1	2	2	1	PARTIALLY	5567255	1303494	0.48	ACTB,0.0118_YWHAE,1.0000	3UTR-5UTR	ENST00000400179:NA_ENST00000414131:NA
LAML	TCGA-AB-2939-03A-01T-0740-13	CHD1-MTOR	CHD1	MTOR	5	1	-1	-1	16	47	2	PARTIALLY	98199112	11273623	0.012	CHD1,0.6286_MTOR,0.5500|CHD1,0.0349_MTOR,0.0769	Out-of-frame	ENST00000284049:1-4427_ENST00000361445:3118-7650|ENST00000284049:1-4427_ENST00000539766:3118-5187
LGG	TCGA-CS-6290-01A-11R-1708-07	ATRX-ZNF304	ATRX	ZNF304	X	19	-1	1	42	15	1	PARTIALLY	77041468	57865093	0.5	ATRX,0.8333_ZNF304,0.3750	Out-of-frame	ENST00000373344:1-20_ENST00000282286:34-1980|ENST00000373344:1-20_ENST00000391705:34-1980|ENST00000373344:1-20_ENST00000443917:34-2121|ENST00000395603:1-20_ENST00000282286:34-1980|ENST00000395603:1-20_ENST00000391705:34-1980|ENST00000395603:1-20_ENST00000443917:34-2121
LGG	TCGA-DB-A4XF-01A-11R-A27Q-07	ATRX-BCL2	ATRX	BCL2	X	18	-1	-1	55	25	1	YES	77041468	60795992	0.24	ATRX,0.8929_BCL2,0.6098	Out-of-frame	ENST00000373344:1-20_ENST00000398117:586-720|ENST00000373344:1-20_ENST00000333681:586-720|ENST00000395603:1-20_ENST00000398117:586-720|ENST00000395603:1-20_ENST00000333681:586-720
LGG	TCGA-DH-A669-01A-12R-A31N-07	ACTB-PMP2	ACTB	PMP2	7	8	-1	-1	2	2	1	YES	5567255	82359674	0.86	ACTB,0.0106_PMP2,1.0000	3UTR-5UTR	ENST00000400179:NA_ENST00000519260:NA
LGG	TCGA-DU-7302-01A-11R-2090-07	CHD8-KIAA1211	CHD8	KIAA1211	14	4	-1	1	9	14	1	YES	21924191	57045450	0.032	CHD8,0.2188_KIAA1211,1.0000	5UTR-5UTR	ENST00000557364:NA_ENST00000264229:NA
LGG	TCGA-DU-A7TD-01A-12R-A34F-07	SMARCAD1-GRID2	SMARCAD1	GRID2	4	4	1	1	18	21	1	YES	95174158	94547420	0.27	SMARCAD1,0.3043_GRID2,0.5250	In-frame	ENST00000457823:1-1281_ENST00000282020:2194-3024|ENST00000457823:1-1281_ENST00000510992:1909-2739|ENST00000354268:1-1281_ENST00000282020:2194-3024|ENST00000354268:1-1281_ENST00000510992:1909-2739|ENST00000359052:1-1281_ENST00000282020:2194-3024|ENST00000359052:1-1281_ENST00000510992:1909-2739
LIHC	TCGA-2Y-A9H7-01A	ACTB-AHSG	ACTB	AHSG	7	3	-1	1	2	1	1	YES	5567255	186330855	1.4	ACTB,0.0167_AHSG,1.0000	3UTR-5UTR	ENST00000400179:NA_ENST00000273784:NA
LIHC	TCGA-BW-A5NO-01A	EP400-SDHC	EP400	SDHC	12	1	1	1	2	5	1	YES	132434581	161293404	0.62	EP400,1.0000_SDHC,0.0234	5UTR-CDS	ENST00000423130:NA_ENST00000367975:21-510|ENST00000423130:NA_ENST00000342751:21-453|ENST00000423130:NA_ENST00000432287:21-408|ENST00000423130:NA_ENST00000513009:21-351|ENST00000330386:NA_ENST00000367975:21-510|ENST00000330386:NA_ENST00000342751:21-453|ENST00000330386:NA_ENST00000432287:21-408|ENST00000330386:NA_ENST00000513009:21-351|ENST00000332482:NA_ENST00000367975:21-510|ENST00000332482:NA_EN…
LIHC	TCGA-DD-A113-01A	SHPRH-PKIB	SHPRH	PKIB	6	6	-1	1	6	6	4	PARTIALLY	146240484	123038932	0.49	SHPRH,0.3000_PKIB,0.3000|SHPRH,0.1250_PKIB,1.0000|SHPRH,0.5000_PKIB,1.0000|SHPRH,0.5000_PKIB,0.1250	Out-of-frame	ENST00000367505:1-4152_ENST00000258014:14-258|ENST00000367505:1-4152_ENST00000368452:NA|ENST00000367505:1-4152_ENST00000368448:NA|ENST00000367505:1-4152_ENST00000354275:NA|ENST00000367505:1-4152_ENST00000392490:NA|ENST00000367505:1-4152_ENST00000392491:NA|ENST00000275233:1-4152_ENST00000258014:14-258|ENST00000275233:1-4152_ENST00000368452:NA|ENST00000275233:1-4152_ENST00000368448:NA|ENST000002752…
LIHC	TCGA-DD-A73F-01A	ACTB-SEPP1	ACTB	SEPP1	7	5	-1	-1	2	1	1	PARTIALLY	5567255	42811994	1.9	ACTB,0.0149_SEPP1,0.0112	3UTR-5UTR	ENST00000400179:NA_ENST00000511224:NA
LIHC	TCGA-PD-A5DF-01A	HLTF-WWTR1	HLTF	WWTR1	3	3	-1	-1	2	2	1	YES	148777505	149260324	0.27	HLTF,0.0556_WWTR1,0.2857	In-frame	ENST00000494055:1-1375_ENST00000465804:569-1203|ENST00000494055:1-1375_ENST00000467467:569-1203|ENST00000494055:1-1375_ENST00000360632:569-1203|ENST00000465259:1-1372_ENST00000465804:569-1203|ENST00000465259:1-1372_ENST00000467467:569-1203|ENST00000465259:1-1372_ENST00000360632:569-1203|ENST00000310053:1-1375_ENST00000465804:569-1203|ENST00000310053:1-1375_ENST00000467467:569-1203|ENST00000310053…
LIHC	TCGA-ZS-A9CF-02A	ZRANB3-LCT	ZRANB3	LCT	2	2	-1	-1	2	2	1	PARTIALLY	136288697	136567563	0.01	ZRANB3,0.2000_LCT,1.0000	5UTR-CDS	ENST00000264159:NA_ENST00000264162:2354-5784|ENST00000283060:NA_ENST00000264162:2354-5784|ENST00000397448:NA_ENST00000264162:2354-5784|ENST00000536680:NA_ENST00000264162:2354-5784
LUAD	TCGA-05-4384-01A-01R-1755-07	EP400-SFSWAP	EP400	SFSWAP	12	12	1	1	6	5	1	PARTIALLY	132535200	132249001	0.2	EP400,0.2000_SFSWAP,0.1087	Out-of-frame	ENST00000541296:1-7394_ENST00000261674:1721-2856|ENST00000541296:1-7394_ENST00000541286:1721-3012|ENST00000330386:1-7151_ENST00000261674:1721-2856|ENST00000330386:1-7151_ENST00000541286:1721-3012|ENST00000332482:1-7283_ENST00000261674:1721-2856|ENST00000332482:1-7283_ENST00000541286:1721-3012|ENST00000333577:1-7502_ENST00000261674:1721-2856|ENST00000333577:1-7502_ENST00000541286:1721-3012|ENST000…
LUAD	TCGA-49-4501-01A-01R-1206-07	CHD6-C20orf152	CHD6	C20orf152	20	20	-1	1	6	11	2	PARTIALLY	40246979	34560551	0.75	CHD6,0.6667_C20orf152,1.0000|CHD6,0.1667_C20orf152,0.0435	5UTR-CDS	ENST00000373233:NA_ENST00000373973:52-1731|ENST00000373233:NA_ENST00000349339:52-1719|ENST00000373233:NA_ENST00000538900:52-1272|ENST00000373222:NA_ENST00000373973:52-1731|ENST00000373222:NA_ENST00000349339:52-1719|ENST00000373222:NA_ENST00000538900:52-1272|ENST00000309279:NA_ENST00000373973:52-1731|ENST00000309279:NA_ENST00000349339:52-1719|ENST00000309279:NA_ENST00000538900:52-1272
LUAD	TCGA-49-6761-01A-31R-1949-07	ACTB-EML2	ACTB	EML2	7	19	-1	-1	2	1	1	YES	5567034	46142669	0.66	ACTB,1.0000_EML2,0.5000	3UTR-5UTR	ENST00000445914:NA_ENST00000245925:NA
LUAD	TCGA-55-8505-01A-11R-2403-07	SMARCA4-DOCK6	SMARCA4	DOCK6	19	19	1	-1	65	41	1	YES	11130377	11311728	0.38	SMARCA4,0.6212_DOCK6,0.3417	In-frame	ENST00000344626:1-2616_ENST00000294618:5689-6144|ENST00000344626:1-2616_ENST00000319867:3706-4161|ENST00000541122:1-2616_ENST00000294618:5689-6144|ENST00000541122:1-2616_ENST00000319867:3706-4161|ENST00000444061:1-2616_ENST00000294618:5689-6144|ENST00000444061:1-2616_ENST00000319867:3706-4161|ENST00000450717:1-2616_ENST00000294618:5689-6144|ENST00000450717:1-2616_ENST00000319867:3706-4161|ENST000…
LUAD	TCGA-78-7542-01A-21R-2066-07	ACTB-COL17A1	ACTB	COL17A1	7	10	-1	-1	4	3	1	PARTIALLY	5567255	105845629	0.39	ACTB,0.0102_COL17A1,1.0000	NA	NA
LUAD	TCGA-86-7954-01A-11R-2187-07	CHD6-ABHD12	CHD6	ABHD12	20	20	-1	-1	8	4	1	YES	40141485	25304066	0.23	CHD6,0.0833_ABHD12,0.0142	Out-of-frame	ENST00000373233:1-852_ENST00000339157:317-1197|ENST00000373233:1-852_ENST00000376542:317-1215|ENST00000373233:1-852_ENST00000526543:203-1083|ENST00000373222:1-957_ENST00000339157:317-1197|ENST00000373222:1-957_ENST00000376542:317-1215|ENST00000373222:1-957_ENST00000526543:203-1083|ENST00000309279:1-852_ENST00000339157:317-1197|ENST00000309279:1-852_ENST00000376542:317-1215|ENST00000309279:1-852_E…
LUAD	TCGA-91-6828-01A-11R-1858-07	ACTR5-RPRD1B	ACTR5	RPRD1B	20	20	1	1	6	2	1	YES	37396239	36718128	1.1	ACTR5,0.1818_RPRD1B,0.0513	In-frame	ENST00000243903:1-1566_ENST00000373433:832-981
LUAD	TCGA-97-A4M3-01A-11R-A24X-07	CHD6-FAT3	CHD6	FAT3	20	11	-1	1	9	4	1	YES	40085904	92613897	0.61	CHD6,0.1905_FAT3,1.0000	Out-of-frame	ENST00000373233:1-2829_ENST00000525166:11678-13320|ENST00000373233:1-2829_ENST00000533797:1133-2679|ENST00000373233:1-2829_ENST00000298047:12128-13770|ENST00000373233:1-2829_ENST00000409404:12128-13674
LUSC	TCGA-43-7658-01A	SRCAP-RP11-195F19.29	SRCAP	RP11-195F19.29	16	9	1	1	56	37	1	PARTIALLY	30725032	34655215	0.33	SRCAP,0.3394_RP11-195F19.29,0.7708	NA	NA
LUSC	TCGA-66-2771-01A-01R-0980-07	SMARCA4-C19orf38	SMARCA4	C19orf38	19	19	1	1	4	3	1	YES	11101999	10979894	0.064	SMARCA4,0.0638_C19orf38,0.1111	In-frame	ENST00000344626:1-1419_ENST00000397820:544-693|ENST00000541122:1-1419_ENST00000397820:544-693|ENST00000444061:1-1419_ENST00000397820:544-693|ENST00000450717:1-1419_ENST00000397820:544-693|ENST00000413806:1-1419_ENST00000397820:544-693|ENST00000358026:1-1419_ENST00000397820:544-693|ENST00000421844:1-1419_ENST00000397820:544-693|ENST00000429416:1-1419_ENST00000397820:544-693
LUSC	TCGA-77-7337-01A	ACTB-CSE1L	ACTB	CSE1L	7	20	-1	1	2	2	1	YES	5567255	47662862	2.9	ACTB,0.0121_CSE1L,1.0000	3UTR-5UTR	ENST00000400179:NA_ENST00000542325:NA
LUSC	TCGA-77-A5GH-01A	ATRX-LPAR4	ATRX	LPAR4	X	X	-1	1	4	2	1	PARTIALLY	77041468	78010288	0.007	ATRX,0.5000_LPAR4,0.0909	CDS-5UTR	ENST00000373344:1-20_ENST00000435339:NA|ENST00000395603:1-20_ENST00000435339:NA
LUSC	TCGA-NC-A5HM-01A	SMARCA4-KDM4B	SMARCA4	KDM4B	19	19	1	1	4	2	1	YES	11100119	5071021	1.2	SMARCA4,0.0800_KDM4B,0.2000	Out-of-frame	ENST00000344626:1-1245_ENST00000159111:627-3291|ENST00000344626:1-1245_ENST00000381759:627-1347|ENST00000344626:1-1245_ENST00000536461:627-3393|ENST00000541122:1-1245_ENST00000159111:627-3291|ENST00000541122:1-1245_ENST00000381759:627-1347|ENST00000541122:1-1245_ENST00000536461:627-3393|ENST00000444061:1-1245_ENST00000159111:627-3291|ENST00000444061:1-1245_ENST00000381759:627-1347|ENST00000444061…
MESO	TCGA-MQ-A4LP-01A	ATRX-ARHGEF9	ATRX	ARHGEF9	X	X	-1	-1	48	27	1	YES	77041468	62875617	2.2	ATRX,1.0000_ARHGEF9,0.6750	Out-of-frame	ENST00000373344:1-20_ENST00000253401:1057-1551|ENST00000373344:1-20_ENST00000374878:1051-1437|ENST00000373344:1-20_ENST00000374872:994-1488|ENST00000373344:1-20_ENST00000374870:751-1245|ENST00000373344:1-20_ENST00000433323:238-732|ENST00000373344:1-20_ENST00000437457:898-1392|ENST00000395603:1-20_ENST00000253401:1057-1551|ENST00000395603:1-20_ENST00000374878:1051-1437|ENST00000395603:1-20_ENST000…
OV	TCGA-24-1604-01A-01R-1566-13	CHD7-WHSC1L1	CHD7	WHSC1L1	8	8	1	-1	11	5	1	PARTIALLY	61591641	38162963	0.048	CHD7,0.0532_WHSC1L1,0.1389	5UTR-CDS	ENST00000307121:NA_ENST00000317025:2243-4314|ENST00000307121:NA_ENST00000433384:2243-4167|ENST00000307121:NA_ENST00000527502:2243-4281|ENST00000307121:NA_ENST00000446459:2054-4125|ENST00000423902:NA_ENST00000317025:2243-4314|ENST00000423902:NA_ENST00000433384:2243-4167|ENST00000423902:NA_ENST00000527502:2243-4281|ENST00000423902:NA_ENST00000446459:2054-4125
OV	TCGA-29-1702-01A-01R-1567-13	INO80-THSD4	INO80	THSD4	15	15	-1	1	3	5	1	PARTIALLY	41313098	72020888	0.6	INO80,0.1136_THSD4,0.1724	In-frame	ENST00000361937:1-3274_ENST00000357769:278-1977|ENST00000361937:1-3274_ENST00000355327:1358-3057|ENST00000361937:1-3274_ENST00000261862:1358-3057|ENST00000401393:1-3274_ENST00000357769:278-1977|ENST00000401393:1-3274_ENST00000355327:1358-3057|ENST00000401393:1-3274_ENST00000261862:1358-3057
PAAD	TCGA-3A-A9IR-01A	SMARCA2-BEND2	SMARCA2	BEND2	9	X	1	-1	36	20	1	YES	2039900	18213562	0.97	SMARCA2,0.7143_BEND2,0.7692	In-frame	ENST00000382203:1-790_ENST00000380033:1034-2400|ENST00000382194:1-790_ENST00000380033:1034-2400|ENST00000349721:1-790_ENST00000380033:1034-2400|ENST00000357248:1-790_ENST00000380033:1034-2400
PAAD	TCGA-HZ-7924-01A	ACTB-TM4SF4	ACTB	TM4SF4	7	3	-1	1	2	3	1	PARTIALLY	5567255	149192486	100	ACTB,0.0129_TM4SF4,1.0000	NA	NA
PAAD	TCGA-HZ-8003-01A	ACTB-CELA3A	ACTB	CELA3A	7	1	-1	1	2	2	1	YES	5567255	22328149	0.06	ACTB,0.0150_CELA3A,1.0000	3UTR-5UTR	ENST00000400179:NA_ENST00000290122:NA
PAAD	TCGA-HZ-A77O-01A	ACTB-CELA3A	ACTB	CELA3A	7	1	-1	1	2	3	1	YES	5567255	22328149	0.06	ACTB,0.0210_CELA3A,1.0000	3UTR-5UTR	ENST00000400179:NA_ENST00000290122:NA
PAAD	TCGA-IB-7654-01A	ACTB-TM4SF4	ACTB	TM4SF4	7	3	-1	1	2	3	1	YES	5567255	149192486	100	ACTB,0.0101_TM4SF4,1.0000	NA	NA
PCPG	TCGA-WB-A81W-01A	EP400-DPYSL5	EP400	DPYSL5	12	2	1	1	5	1	1	YES	132479501	27121364	0.66	EP400,0.0909_DPYSL5,0.0345	CDS-5UTR	ENST00000541296:1-2827_ENST00000288699:NA|ENST00000541296:1-2827_ENST00000401478:NA|ENST00000330386:1-2827_ENST00000288699:NA|ENST00000330386:1-2827_ENST00000401478:NA|ENST00000332482:1-2716_ENST00000288699:NA|ENST00000332482:1-2716_ENST00000401478:NA|ENST00000333577:1-2935_ENST00000288699:NA|ENST00000333577:1-2935_ENST00000401478:NA|ENST00000389561:1-2827_ENST00000288699:NA|ENST00000389561:1-282…
PRAD	TCGA-EJ-5510-01A	BTAF1-PTPRR	BTAF1	PTPRR	10	12	1	-1	5	5	2	PARTIALLY	93726514	71095103	0.021	BTAF1,0.1600_PTPRR,0.0952|BTAF1,0.0455_PTPRR,0.0217	Out-of-frame	ENST00000265990:1-1650_ENST00000283228:1008-1974|ENST00000265990:1-1650_ENST00000342084:672-1638|ENST00000265990:1-1650_ENST00000549308:273-1239|ENST00000265990:1-1650_ENST00000440835:273-1239|ENST00000265990:1-1650_ENST00000378778:390-1356
PRAD	TCGA-G9-6371-01A-11R-1789-07	ACTB-GNB2L1	ACTB	GNB2L1	7	5	-1	-1	3	1	1	PARTIALLY	5567255	180670914	1.2	ACTB,0.0111_GNB2L1,0.0217	3UTR-5UTR	ENST00000400179:NA_ENST00000456394:NA
PRAD	TCGA-HC-7077-01A	CHD8-AP1S1	CHD8	AP1S1	14	7	-1	1	63	6	1	YES	21878010	100803800	0.38	CHD8,0.1111_AP1S1,0.0273	In-frame	ENST00000430710:1-1527_ENST00000337619:430-477|ENST00000557364:1-2364_ENST00000337619:430-477|ENST00000399982:1-2364_ENST00000337619:430-477
PRAD	TCGA-HC-A632-01A-11R-A29R-07	ACTB-GNB2L1	ACTB	GNB2L1	7	5	-1	-1	2	4	2	PARTIALLY	5567255	180670914	1.2	ACTB,0.0312_GNB2L1,0.0741|ACTB,0.0008_GNB2L1,0.0020	3UTR-5UTR	ENST00000400179:NA_ENST00000456394:NA
PRAD	TCGA-HC-A6AP-01A	CHD1-SLCO6A1	CHD1	SLCO6A1	5	5	-1	-1	16	23	1	PARTIALLY	98228229	101748847	0.013	CHD1,0.7667_SLCO6A1,0.9200	In-frame	ENST00000284049:1-2180_ENST00000506729:1473-2160|ENST00000284049:1-2180_ENST00000379807:1473-2160|ENST00000284049:1-2180_ENST00000389019:1287-1974|ENST00000284049:1-2180_ENST00000513675:714-1401|ENST00000284049:1-2180_ENST00000379810:714-1401
PRAD	TCGA-KK-A5A1-01A	SMARCA4-SLC44A2	SMARCA4	SLC44A2	19	19	1	1	2	2	1	YES	11114073	10736929	0.017	SMARCA4,0.0417_SLC44A2,0.0196	Out-of-frame	ENST00000344626:1-2001_ENST00000335757:38-2121|ENST00000344626:1-2001_ENST00000407327:32-2115|ENST00000541122:1-2001_ENST00000335757:38-2121|ENST00000541122:1-2001_ENST00000407327:32-2115|ENST00000444061:1-2001_ENST00000335757:38-2121|ENST00000444061:1-2001_ENST00000407327:32-2115|ENST00000450717:1-2001_ENST00000335757:38-2121|ENST00000450717:1-2001_ENST00000407327:32-2115|ENST00000413806:1-2001_…
PRAD	TCGA-KK-A7B4-01A-11R-A32O-07	ZRANB3-TMEM163	ZRANB3	TMEM163	2	2	-1	-1	3	14	3	PARTIALLY	136288697	135309662	5.6	ZRANB3,0.5714_TMEM163,0.8000|ZRANB3,0.3333_TMEM163,0.0882|ZRANB3,0.3000_TMEM163,0.6000	5UTR-CDS	ENST00000264159:NA_ENST00000281924:323-870|ENST00000283060:NA_ENST00000281924:323-870|ENST00000397448:NA_ENST00000281924:323-870|ENST00000536680:NA_ENST00000281924:323-870
PRAD	TCGA-TK-A8OK-01A-22R-A36G-07	SMARCA1-ALG13	SMARCA1	ALG13	X	X	-1	1	13	4	2	PARTIALLY	128633709	110925464	0.59	SMARCA1,0.0769_ALG13,0.1765|SMARCA1,0.0128_ALG13,0.0088	NA	NA
PRAD	TCGA-XK-AAIV-01A	CHD7-FAM164A	CHD7	FAM164A	8	8	1	1	7	1	1	YES	61591641	79601457	0.039	CHD7,0.2000_FAM164A,0.0323	5UTR-CDS	ENST00000307121:NA_ENST00000263849:353-978|ENST00000423902:NA_ENST00000263849:353-978
PRAD	TCGA-YJ-A8SW-01A	CHD1L-LCE1A	CHD1L	LCE1A	1	1	1	1	8	7	1	PARTIALLY	146747131	152799927	0.28	CHD1L,0.1000_LCE1A,0.3684	CDS-5UTR	ENST00000369258:1-1385_ENST00000368766:NA|ENST00000361293:1-542_ENST00000368766:NA|ENST00000369259:1-773_ENST00000368766:NA|ENST00000431239:1-1103_ENST00000368766:NA|ENST00000436230:1-1085_ENST00000368766:NA
PRAD	TCGA-ZG-A9KY-01A	CHD6-PTPRT	CHD6	PTPRT	20	20	-1	-1	4	51	1	YES	40246979	40877462	0.41	CHD6,0.6071_PTPRT,0.9623	5UTR-CDS	ENST00000373233:NA_ENST00000373190:2177-4323|ENST00000373233:NA_ENST00000373187:2177-4326|ENST00000373233:NA_ENST00000373193:2177-4335|ENST00000373233:NA_ENST00000356100:2234-4353|ENST00000373233:NA_ENST00000373198:2234-4392|ENST00000373233:NA_ENST00000373184:2177-4356|ENST00000373233:NA_ENST00000373201:2177-4296|ENST00000373222:NA_ENST00000373190:2177-4323|ENST00000373222:NA_ENST00000373187:2177…
READ	TCGA-AH-6903-01A	ACTB-GNB2L1	ACTB	GNB2L1	7	5	-1	-1	2	5	1	YES	5567255	180670914	1.2	ACTB,0.0311_GNB2L1,0.1111	3UTR-5UTR	ENST00000400179:NA_ENST00000456394:NA
READ	TCGA-DC-6156-01A	CHD6-ATP9A	CHD6	ATP9A	20	20	-1	-1	10	2	1	YES	40111949	50346517	0.074	CHD6,0.0645_ATP9A,0.0426	In-frame	ENST00000373233:1-2468_ENST00000311637:24-2736|ENST00000373233:1-2468_ENST00000338821:69-3144|ENST00000373233:1-2468_ENST00000402822:69-2781
SARC	TCGA-DX-A23R-01A	CHD4-CPM	CHD4	CPM	12	12	-1	-1	404	306	1	PARTIALLY	6700632	69265736306	0.45	CHD4,0.3501_CPM,0.8895	Out-of-frame	ENST00000544040:1-3319_ENST00000551568:259-1332|ENST00000544040:1-3319_ENST00000546373:259-1332|ENST00000544040:1-3319_ENST00000338356:259-1332|ENST00000544484:1-3331_ENST00000551568:259-1332|ENST00000544484:1-3331_ENST00000546373:259-1332|ENST00000544484:1-3331_ENST00000338356:259-1332|ENST00000309577:1-3340_ENST00000551568:259-1332|ENST00000309577:1-3340_ENST00000546373:259-1332|ENST00000309577…
SARC	TCGA-DX-A7EU-01A	CHD8-TG	CHD8	TG	14	8	-1	1	94	333	2	PARTIALLY	21924191	134144056	0.71	CHD8,0.9591_TG,0.9507|CHD8,0.2632_TG,0.0077	5UTR-CDS	ENST00000557364:NA_ENST00000220616:7863-8307|ENST00000557364:NA_ENST00000519543:2262-2706|ENST00000557364:NA_ENST00000377869:7692-8136|ENST00000557364:NA_ENST00000542445:2972-3416
SARC	TCGA-DX-A8BK-01A	ATRX-EFCAB4B	ATRX	EFCAB4B	X	12	-1	-1	9	2	1	YES	77041468	3822483	0.007	ATRX,1.0000_EFCAB4B,1.0000	CDS-5UTR	ENST00000373344:1-20_ENST00000440314:NA|ENST00000373344:1-20_ENST00000252322:NA|ENST00000373344:1-20_ENST00000444507:NA|ENST00000395603:1-20_ENST00000440314:NA|ENST00000395603:1-20_ENST00000252322:NA|ENST00000395603:1-20_ENST00000444507:NA
SARC	TCGA-DX-AB2Q-01A	CHD6-MYH7B	CHD6	MYH7B	20	20	-1	1	4	4	1	YES	40068640	33583139	0.057	CHD6,0.1429_MYH7B,1.0000	Out-of-frame	ENST00000373233:1-4007_ENST00000262873:2827-5952|ENST00000309279:1-2456_ENST00000262873:2827-5952
SARC	TCGA-FX-A3TO-01A	CHD2-DYX1C1	CHD2	DYX1C1	15	15	1	-1	35	19	4	PARTIALLY	93444529	55677912	0.005	CHD2,0.3548_DYX1C1,0.2000|CHD2,0.2000_DYX1C1,0.1020|CHD2,0.0909_DYX1C1,0.0220|CHD2,0.0238_DYX1C1,0.0222	Out-of-frame	ENST00000394196:1-62_ENST00000310958:61-2274|ENST00000394196:1-62_ENST00000420792:963-975|ENST00000394196:1-62_ENST00000425574:61-1275|ENST00000394196:1-62_ENST00000442196:61-2424|ENST00000557381:1-62_ENST00000310958:61-2274|ENST00000557381:1-62_ENST00000420792:963-975|ENST00000557381:1-62_ENST00000425574:61-1275|ENST00000557381:1-62_ENST00000442196:61-2424|ENST00000420239:1-62_ENST00000310958:61…
SARC	TCGA-HB-A3YV-01A	ATRX-ABCB7	ATRX	ABCB7	X	X	-1	-1	7	3	2	PARTIALLY	77041468	74334669	0.27	ATRX,0.5000_ABCB7,0.0645|ATRX,0.2000_ABCB7,0.0070	Out-of-frame	ENST00000373344:1-20_ENST00000253577:169-2262|ENST00000395603:1-20_ENST00000253577:169-2262
SARC	TCGA-JV-A75J-01A	BTAF1-HOGA1	BTAF1	HOGA1	10	10	1	1	13	12	5	PARTIALLY	93713630	99361614	0.051	BTAF1,0.3333_HOGA1,0.2632|BTAF1,0.1667_HOGA1,0.1429|BTAF1,0.5000_HOGA1,0.1429|BTAF1,0.1667_HOGA1,1.0000|BTAF1,0.3333_HOGA1,1.0000	Out-of-frame	ENST00000265990:1-701_ENST00000370647:212-495|ENST00000265990:1-701_ENST00000370646:701-984
SARC	TCGA-VT-A80G-01A	ATRX-SNTB2	ATRX	SNTB2	X	16	-1	1	7	10	2	PARTIALLY	76953071	69304046	0.092	ATRX,0.7500_SNTB2,0.6429|ATRX,0.0588_SNTB2,0.1667	Out-of-frame	ENST00000373344:1-242_ENST00000336278:1006-1623|ENST00000373344:1-242_ENST00000467311:NA|ENST00000395603:1-242_ENST00000336278:1006-1623|ENST00000395603:1-242_ENST00000467311:NA|ENST00000373341:1-125_ENST00000336278:1006-1623|ENST00000373341:1-125_ENST00000467311:NA
SARC	TCGA-VT-A80J-01A	EP400-SFSWAP	EP400	SFSWAP	12	12	1	1	6	11	2	PARTIALLY	132434581	132271008	0.2	EP400,0.5000_SFSWAP,0.0667|EP400,0.2353_SFSWAP,0.0323	5UTR-CDS	ENST00000423130:NA_ENST00000261674:2409-2856|ENST00000423130:NA_ENST00000541286:2565-3012|ENST00000330386:NA_ENST00000261674:2409-2856|ENST00000330386:NA_ENST00000541286:2565-3012|ENST00000332482:NA_ENST00000261674:2409-2856|ENST00000332482:NA_ENST00000541286:2565-3012|ENST00000333577:NA_ENST00000261674:2409-2856|ENST00000333577:NA_ENST00000541286:2565-3012|ENST00000389561:NA_ENST00000261674:2409…
SKCM	TCGA-D9-A4Z5-01A-11R-A266-07	SMARCA2-AC074212.3	SMARCA2	AC074212.3	9	19	1	1	4	10	1	YES	2123937	46238635	0.36	SMARCA2,0.0704_AC074212.3,1.0000	NA	NA
SKCM	TCGA-ER-A197-06A	CHD2-ACSBG1	CHD2	ACSBG1	15	15	1	-1	60	77	3	PARTIALLY	93444529	78466181	0.18	CHD2,0.5909_ACSBG1,0.5856|CHD2,0.1818_ACSBG1,0.3846|CHD2,0.0571_ACSBG1,0.1111	Out-of-frame	ENST00000394196:1-62_ENST00000258873:1843-2175|ENST00000394196:1-62_ENST00000541759:1117-1449|ENST00000557381:1-62_ENST00000258873:1843-2175|ENST00000557381:1-62_ENST00000541759:1117-1449|ENST00000420239:1-62_ENST00000258873:1843-2175|ENST00000420239:1-62_ENST00000541759:1117-1449
SKCM	TCGA-ER-A197-06A	CHD2-ZNF880	CHD2	ZNF880	15	19	1	1	2	5	2	YES	93444529	52887102	2.7	CHD2,0.0816_ZNF880,0.4444|CHD2,0.0294_ZNF880,0.1667	Out-of-frame	ENST00000394196:1-62_ENST00000422689:269-1734|ENST00000394196:1-62_ENST00000424032:NA|ENST00000557381:1-62_ENST00000422689:269-1734|ENST00000557381:1-62_ENST00000424032:NA|ENST00000420239:1-62_ENST00000422689:269-1734|ENST00000420239:1-62_ENST00000424032:NA
SKCM	TCGA-ER-A3ES-06A	ATRX-MAGT1	ATRX	MAGT1	X	X	-1	-1	2	2	1	YES	76972608	77112994	0.46	ATRX,0.1333_MAGT1,0.0625	Out-of-frame	ENST00000373344:1-133_ENST00000358075:487-1104|ENST00000373344:1-133_ENST00000453109:40-657|ENST00000395603:1-133_ENST00000358075:487-1104|ENST00000395603:1-133_ENST00000453109:40-657|ENST00000373341:1-16_ENST00000358075:487-1104|ENST00000373341:1-16_ENST00000453109:40-657
STAD	TCGA-BR-4357-01A	CHD6-DHX58	CHD6	DHX58	20	17	-1	-1	8	8	1	YES	40043826	40253964	0.083	CHD6,0.1818_DHX58,0.1455	In-frame	ENST00000373233:1-6939_ENST00000251642:1852-2037|ENST00000373233:1-6939_ENST00000423748:NA
STAD	TCGA-BR-4357-01A	SMARCA4-C19orf38	SMARCA4	C19orf38	19	19	1	1	13	11	1	YES	11098600	10979894	0.064	SMARCA4,0.2037_C19orf38,0.3929	Out-of-frame	ENST00000344626:1-1118_ENST00000397820:544-693|ENST00000541122:1-1118_ENST00000397820:544-693|ENST00000444061:1-1118_ENST00000397820:544-693|ENST00000450717:1-1118_ENST00000397820:544-693|ENST00000413806:1-1118_ENST00000397820:544-693|ENST00000358026:1-1118_ENST00000397820:544-693|ENST00000421844:1-1118_ENST00000397820:544-693|ENST00000429416:1-1118_ENST00000397820:544-693
STAD	TCGA-VQ-A91K-01A	SMARCA4-CARM1	SMARCA4	CARM1	19	19	1	1	16	215	2	PARTIALLY	11100119	11022860	2.1	SMARCA4,0.3135_CARM1,0.2409|SMARCA4,0.0086_CARM1,0.0032	In-frame	ENST00000344626:1-1245_ENST00000327064:559-1827|ENST00000344626:1-1245_ENST00000344150:559-1758|ENST00000541122:1-1245_ENST00000327064:559-1827|ENST00000541122:1-1245_ENST00000344150:559-1758|ENST00000444061:1-1245_ENST00000327064:559-1827|ENST00000444061:1-1245_ENST00000344150:559-1758|ENST00000450717:1-1245_ENST00000327064:559-1827|ENST00000450717:1-1245_ENST00000344150:559-1758|ENST00000413806…
THYM	TCGA-ZB-A969-01A	CHD6-SPEN	CHD6	SPEN	20	1	-1	1	2	3	1	YES	40246979	16199311	0.032	CHD6,0.1154_SPEN,0.3000	5UTR-CDS	ENST00000373233:NA_ENST00000375759:84-10995|ENST00000373222:NA_ENST00000375759:84-10995|ENST00000309279:NA_ENST00000375759:84-10995
UCEC	TCGA-A5-A2K4-01A	CHD7-EMID1	CHD7	EMID1	8	22	1	1	6	5	1	YES	61714152	29610915	0.23	CHD7,0.3571_EMID1,0.0394	Out-of-frame	ENST00000307121:1-2442_ENST00000404755:102-1269|ENST00000307121:1-2442_ENST00000404820:102-1338|ENST00000307121:1-2442_ENST00000334018:102-1332|ENST00000525508:1-2442_ENST00000404755:102-1269|ENST00000525508:1-2442_ENST00000404820:102-1338|ENST00000525508:1-2442_ENST00000334018:102-1332|ENST00000423902:1-2442_ENST00000404755:102-1269|ENST00000423902:1-2442_ENST00000404820:102-1338|ENST00000423902…
UCEC	TCGA-AJ-A3TW-01A	CHD7-RAB2A	CHD7	RAB2A	8	8	1	1	6	4	1	YES	61591641	61471411	0.41	CHD7,0.8000_RAB2A,0.0216	5UTR-CDS	ENST00000307121:NA_ENST00000262646:47-639|ENST00000307121:NA_ENST00000529579:47-546|ENST00000307121:NA_ENST00000543829:NA|ENST00000423902:NA_ENST00000262646:47-639|ENST00000423902:NA_ENST00000529579:47-546|ENST00000423902:NA_ENST00000543829:NA
UCEC	TCGA-BK-A139-02A	INO80-EXD1	INO80	EXD1	15	15	-1	-1	2	3	1	YES	41279289	41488235	0.66	INO80,0.1034_EXD1,1.0000	Out-of-frame	ENST00000361937:1-3832_ENST00000314992:361-1545|ENST00000361937:1-3832_ENST00000458580:535-1719|ENST00000263793:1-214_ENST00000314992:361-1545|ENST00000263793:1-214_ENST00000458580:535-1719|ENST00000401393:1-3832_ENST00000314992:361-1545|ENST00000401393:1-3832_ENST00000458580:535-1719
UCS	TCGA-N5-A4RT-01A	SMARCA4-DNM2	SMARCA4	DNM2	19	19	1	1	6	9	1	YES	11170863	10939712	0.096	SMARCA4,0.0161_DNM2,0.0369	In-frame	ENST00000344626:1-4911_ENST00000314646:2059-2613|ENST00000344626:1-4911_ENST00000355667:2047-2601|ENST00000344626:1-4911_ENST00000359692:2059-2613|ENST00000344626:1-4911_ENST00000389253:2059-2613|ENST00000344626:1-4911_ENST00000408974:2047-2601|ENST00000344626:1-4911_ENST00000545324:880-1200|ENST00000541122:1-4812_ENST00000314646:2059-2613|ENST00000541122:1-4812_ENST00000355667:2047-2601|ENST0000…
UCS	TCGA-N6-A4VG-01A	SMARCA4-RNF216	SMARCA4	RNF216	19	7	1	-1	27	22	2	PARTIALLY	11152236	5800769	0.096	SMARCA4,0.0117_RNF216,0.7241|SMARCA4,0.0007_RNF216,0.0139	CDS-5UTR	ENST00000344626:1-4424_ENST00000425013:NA|ENST00000344626:1-4424_ENST00000389902:NA|ENST00000344626:1-4424_ENST00000458425:NA|ENST00000541122:1-4325_ENST00000425013:NA|ENST00000541122:1-4325_ENST00000389902:NA|ENST00000541122:1-4325_ENST00000458425:NA|ENST00000444061:1-4325_ENST00000425013:NA|ENST00000444061:1-4325_ENST00000389902:NA|ENST00000444061:1-4325_ENST00000458425:NA|ENST00000450717:1-433…
BLCA	TCGA-DK-A3IQ-01A	SMARCA2-ZBTB5	ZBTB5	SMARCA2	9	9	-1	1	2	2	2	PARTIALLY	37465212	2086829	0.28	ZBTB5,0.1667_SMARCA2,0.0169|ZBTB5,0.1667_SMARCA2,0.0172	5UTR-CDS	ENST00000307750:NA_ENST00000382203:2527-4773|ENST00000307750:NA_ENST00000382194:2527-4719|ENST00000307750:NA_ENST00000349721:2527-4773|ENST00000307750:NA_ENST00000357248:2527-4719
BLCA	TCGA-E7-A85H-01A	ACTR8-PSPC1	PSPC1	ACTR8	13	3	-1	-1	16	18	1	YES	20304379	53914136	3.8	PSPC1,0.2400_ACTR8,0.7200	In-frame	ENST00000338910:1-1158_ENST00000335754:124-1875|ENST00000422828:1-978_ENST00000335754:124-1875
BLCA	TCGA-XF-AAML-01A	SMARCA2-USP7	USP7	SMARCA2	16	9	-1	1	4	7	1	PARTIALLY	9057064	2161686	0.32	USP7,0.1296_SMARCA2,0.0547	Out-of-frame	ENST00000344836:1-79_ENST00000302401:100-837|ENST00000344836:1-79_ENST00000382203:3982-4773|ENST00000344836:1-79_ENST00000382194:3982-4719|ENST00000344836:1-79_ENST00000382185:NA|ENST00000344836:1-79_ENST00000382186:NA|ENST00000344836:1-79_ENST00000382183:NA|ENST00000344836:1-79_ENST00000324954:NA|ENST00000344836:1-79_ENST00000349721:3982-4773|ENST00000344836:1-79_ENST00000357248:3982-4719
BRCA	TCGA-A1-A0SJ-01A-11R-A084-07	CHD6-TANC2	TANC2	CHD6	17	20	1	-1	32	54	2	PARTIALLY	61086987	40086068	0.11	TANC2,0.4359_CHD6,0.2764|TANC2,0.3125_CHD6,0.2778	Out-of-frame	ENST00000389520:1-67_ENST00000373233:2665-8148|ENST00000424789:1-67_ENST00000373233:2665-8148
BRCA	TCGA-A7-A26G-01A-21R-A169-07	CHD1-LTF	LTF	CHD1	3	5	-1	-1	2	4	1	PARTIALLY	46477510	98219587	7.6	LTF,1.0000_CHD1,0.0615	NA	NA
BRCA	TCGA-AC-A8OQ-01A	INO80-DNAJC17	DNAJC17	INO80	15	15	-1	-1	8	1	1	YES	41099567	41277624	2.8	DNAJC17,0.0400_INO80,0.0417	Out-of-frame	ENST00000220496:1-78_ENST00000361937:3833-4671|ENST00000220496:1-78_ENST00000263793:215-579|ENST00000220496:1-78_ENST00000401393:3833-4671
BRCA	TCGA-AN-A049-01A-21R-A00Z-07	SMARCA2-RFX3	RFX3	SMARCA2	9	9	-1	1	2	1	1	YES	3525747	2070418	0.013	RFX3,0.3333_SMARCA2,0.0119	5UTR-CDS	ENST00000382004:NA_ENST00000382203:1693-4773|ENST00000382004:NA_ENST00000382194:1693-4719|ENST00000382004:NA_ENST00000349721:1693-4773|ENST00000382004:NA_ENST00000357248:1693-4719|ENST00000302303:NA_ENST00000382203:1693-4773|ENST00000302303:NA_ENST00000382194:1693-4719|ENST00000302303:NA_ENST00000349721:1693-4773|ENST00000302303:NA_ENST00000357248:1693-4719|ENST00000381985:NA_ENST00000382203:1693…
BRCA	TCGA-AQ-A04J-01A-02R-A034-07	RAD54B-C8orf83	C8orf83	RAD54B	8	8	-1	-1	3	3	1	YES	93904217	95423543	1.4	C8orf83,0.0508_RAD54B,0.1000	Out-of-frame	ENST00000521988:1-147_ENST00000336148:305-2733|ENST00000521988:1-147_ENST00000546218:NA|ENST00000523580:1-147_ENST00000336148:305-2733|ENST00000523580:1-147_ENST00000546218:NA|ENST00000520430:1-147_ENST00000336148:305-2733|ENST00000520430:1-147_ENST00000546218:NA|ENST00000518748:1-147_ENST00000336148:305-2733|ENST00000518748:1-147_ENST00000546218:NA|ENST00000378861:1-147_ENST00000336148:305-2733|…
BRCA	TCGA-AR-A1AK-01A-21R-A12P-07	CHD1-S100P	S100P	CHD1	4	5	1	-1	2	52	1	YES	6698896	98219587	3.3	S100P,1.0000_CHD1,0.3291	NA	NA
BRCA	TCGA-AR-A1AU-01A-11R-A12P-07	CHD7-FOXO3	FOXO3	CHD7	6	8	1	1	2	1	1	YES	108883032	61653818	0.018	FOXO3,0.0192_CHD7,0.0714	CDS-5UTR	ENST00000343882:1-621_ENST00000307121:NA|ENST00000343882:1-621_ENST00000423902:NA|ENST00000406360:1-621_ENST00000307121:NA|ENST00000406360:1-621_ENST00000423902:NA
BRCA	TCGA-B6-A0I1-01A-11R-A21T-07	TTF2-MAN1A2	MAN1A2	TTF2	1	1	1	1	6	4	1	PARTIALLY	117963271	117639973	0.43	MAN1A2,0.3636_TTF2,0.0541	In-frame	ENST00000356554:1-855_ENST00000369466:3187-3489|ENST00000329466:NA_ENST00000369466:3187-3489|ENST00000369450:1-147_ENST00000369466:3187-3489
BRCA	TCGA-BH-A0BR-01A-21R-A115-07	SMARCA5-TBC1D9	TBC1D9	SMARCA5	4	4	-1	1	6	6	1	YES	141560240	144438508	1.5	TBC1D9,0.0142_SMARCA5,0.0303	In-frame	ENST00000442267:1-2505_ENST00000283131:178-3159|ENST00000442267:1-2505_ENST00000535006:7-2988|ENST00000442267:1-2505_ENST00000536484:7-2988
BRCA	TCGA-BH-A1EV-01A-11R-A137-07	INO80-TMBIM4	TMBIM4	INO80	12	15	-1	-1	12	18	1	YES	66563635	41297885	0.67	TMBIM4,0.0344_INO80,0.2069	Out-of-frame	ENST00000358230:1-97_ENST00000361937:3403-4671|ENST00000358230:1-97_ENST00000401393:3403-4671|ENST00000542724:1-42_ENST00000361937:3403-4671|ENST00000542724:1-42_ENST00000401393:3403-4671|ENST00000426857:1-97_ENST00000361937:3403-4671|ENST00000426857:1-97_ENST00000401393:3403-4671|ENST00000398033:1-97_ENST00000361937:3403-4671|ENST00000398033:1-97_ENST00000401393:3403-4671|ENST00000286424:1-97_EN…
BRCA	TCGA-BH-A1FE-01A-11R-A13Q-07	SMARCA4-PDSS2	PDSS2	SMARCA4	6	19	-1	1	44	5	1	PARTIALLY	107780194	11094797	0.73	PDSS2,0.0284_SMARCA4,0.1282	CDS-5UTR	ENST00000369037:1-296_ENST00000344626:NA|ENST00000369037:1-296_ENST00000358026:NA|ENST00000369037:1-296_ENST00000421844:NA|ENST00000369037:1-296_ENST00000429416:NA|ENST00000369031:1-296_ENST00000344626:NA|ENST00000369031:1-296_ENST00000358026:NA|ENST00000369031:1-296_ENST00000421844:NA|ENST00000369031:1-296_ENST00000429416:NA|ENST00000453874:1-296_ENST00000344626:NA|ENST00000453874:1-296_ENST0000…
BRCA	TCGA-D8-A1XU-01A-11R-A14M-07	CHD1-FUS	FUS	CHD1	16	5	1	-1	2	6	1	PARTIALLY	31202923	98219587	0.035	FUS,1.0000_CHD1,0.0659	NA	NA
BRCA	TCGA-E2-A106-01A	CHD6-PCMTD2	PCMTD2	CHD6	20	20	1	-1	22	11	2	PARTIALLY	62899363	40179999	0.43	PCMTD2,0.1351_CHD6,0.3333|PCMTD2,0.0154_CHD6,0.0556	CDS-5UTR	ENST00000308824:1-706_ENST00000373233:NA|ENST00000308824:1-706_ENST00000309279:NA|ENST00000299468:1-706_ENST00000373233:NA|ENST00000299468:1-706_ENST00000309279:NA|ENST00000369758:1-625_ENST00000373233:NA|ENST00000369758:1-625_ENST00000309279:NA
BRCA	TCGA-E9-A1N9-01A-11R-A14D-07	SMARCA4-OCEL1	OCEL1	SMARCA4	19	19	1	1	2	2	1	YES	17338008	11094797	0.005	OCEL1,0.0556_SMARCA4,0.1000	CDS-5UTR	ENST00000215061:1-452_ENST00000344626:NA|ENST00000215061:1-452_ENST00000358026:NA|ENST00000215061:1-452_ENST00000421844:NA|ENST00000215061:1-452_ENST00000429416:NA
BRCA	TCGA-EW-A1PF-01A-11R-A144-07	CHD6-STK35	STK35	CHD6	20	20	1	-1	8	4	1	YES	2084011	40113247	0.74	STK35,0.0635_CHD6,0.1026	Out-of-frame	ENST00000381482:1-892_ENST00000373233:2002-8148|ENST00000246032:1-493_ENST00000373233:2002-8148|ENST00000400064:1-376_ENST00000373233:2002-8148
CHOL	TCGA-W5-AA38-01A	RAD54B-CDH17	CDH17	RAD54B	8	8	-1	-1	15	3	3	PARTIALLY	95160972	95423543	0.12	CDH17,0.0175_RAD54B,0.2500|CDH17,0.0096_RAD54B,0.2500|CDH17,0.0189_RAD54B,0.2500	In-frame	ENST00000027335:1-1927_ENST00000336148:305-2733|ENST00000027335:1-1927_ENST00000546218:NA|ENST00000441892:1-1285_ENST00000336148:305-2733|ENST00000441892:1-1285_ENST00000546218:NA|ENST00000450165:1-1927_ENST00000336148:305-2733|ENST00000450165:1-1927_ENST00000546218:NA
COAD	TCGA-4T-AA8H-01A	CHD7-TOX	TOX	CHD7	8	8	-1	1	2	1	1	YES	60031445	61693559	0.44	TOX,0.1429_CHD7,0.1111	In-frame	ENST00000361421:1-102_ENST00000307121:1666-8994|ENST00000361421:1-102_ENST00000524602:1666-2847|ENST00000361421:1-102_ENST00000525508:1666-3417|ENST00000361421:1-102_ENST00000423902:1666-8994|ENST00000456290:NA_ENST00000307121:1666-8994|ENST00000456290:NA_ENST00000524602:1666-2847|ENST00000456290:NA_ENST00000525508:1666-3417|ENST00000456290:NA_ENST00000423902:1666-8994
COAD	TCGA-F4-6807-01A	CHD7-TCF7L2	TCF7L2	CHD7	10	8	1	1	11	13	1	YES	114799885	61693559	0.12	TCF7L2,0.3611_CHD7,0.5417	In-frame	ENST00000369395:1-483_ENST00000307121:1666-8994|ENST00000369395:1-483_ENST00000524602:1666-2847|ENST00000369395:1-483_ENST00000525508:1666-3417|ENST00000369395:1-483_ENST00000423902:1666-8994|ENST00000369397:1-483_ENST00000307121:1666-8994|ENST00000369397:1-483_ENST00000524602:1666-2847|ENST00000369397:1-483_ENST00000525508:1666-3417|ENST00000369397:1-483_ENST00000423902:1666-8994|ENST00000349937…
GBM	TCGA-06-0129-01A-01R-1849-01	EP400-YEATS4	YEATS4	EP400	12	12	1	1	2	3	2	PARTIALLY	69756687	132527849	7.7	YEATS4,0.0140_EP400,0.0333|YEATS4,0.0070_EP400,0.0192	In-frame	ENST00000247843:1-171_ENST00000541296:6208-9372|ENST00000247843:1-171_ENST00000330386:5965-9129|ENST00000247843:1-171_ENST00000332482:6097-9261|ENST00000247843:1-171_ENST00000333577:6316-9480|ENST00000247843:1-171_ENST00000389561:6208-9372|ENST00000247843:1-171_ENST00000389562:6205-9369|ENST00000548020:1-171_ENST00000541296:6208-9372|ENST00000548020:1-171_ENST00000330386:5965-9129|ENST00000548020…
HNSC	TCGA-CQ-6222-01A	CHD8-SUPT16H	SUPT16H	CHD8	14	14	-1	-1	3	1	1	PARTIALLY	21852021	21878147	0.009	SUPT16H,0.0204_CHD8,0.0556	In-frame	ENST00000216297:1-66_ENST00000430710:1390-6909|ENST00000216297:1-66_ENST00000557364:2227-7746|ENST00000216297:1-66_ENST00000399982:2227-7746|ENST00000555943:1-66_ENST00000430710:1390-6909|ENST00000555943:1-66_ENST00000557364:2227-7746|ENST00000555943:1-66_ENST00000399982:2227-7746|ENST00000538230:1-66_ENST00000430710:1390-6909|ENST00000538230:1-66_ENST00000557364:2227-7746|ENST00000538230:1-66_EN…
HNSC	TCGA-CR-7373-01A-11R-2016-07	CHD1-S100A2	S100A2	CHD1	1	5	-1	-1	2	244	2	PARTIALLY	153533819	98219587	2.5	S100A2,1.0000_CHD1,0.8100|S100A2,1.0000_CHD1,0.0172	NA	NA
KIRC	TCGA-BP-5198-01A-01R-1426-07	RAD54B-COL22A1	COL22A1	RAD54B	8	8	-1	-1	5	1	1	PARTIALLY	139889993	95423543	2.4	COL22A1,0.1429_RAD54B,0.1429	In-frame	ENST00000303045:1-658_ENST00000336148:305-2733|ENST00000303045:1-658_ENST00000546218:NA|ENST00000435777:1-658_ENST00000336148:305-2733|ENST00000435777:1-658_ENST00000546218:NA|ENST00000545577:1-658_ENST00000336148:305-2733|ENST00000545577:1-658_ENST00000546218:NA
KIRP	TCGA-BQ-5877-01A	CHD1-MAP4	MAP4	CHD1	3	5	-1	-1	2	2	1	PARTIALLY	47892186	98219587	0.15	MAP4,1.0000_CHD1,0.0426	NA	NA
LGG	TCGA-FG-A60L-01A-12R-A31N-07	CHD3-NDEL1	NDEL1	CHD3	17	17	1	1	22	14	2	PARTIALLY	8352004	7813746	0.052	NDEL1,0.2162_CHD3,0.0734|NDEL1,0.1714_CHD3,0.0480	In-frame	ENST00000334527:1-526_ENST00000330494:5591-6003|ENST00000334527:1-526_ENST00000358181:5489-5901|ENST00000334527:1-526_ENST00000380358:5768-6180|ENST00000299734:1-526_ENST00000330494:5591-6003|ENST00000299734:1-526_ENST00000358181:5489-5901|ENST00000299734:1-526_ENST00000380358:5768-6180|ENST00000380025:1-526_ENST00000330494:5591-6003|ENST00000380025:1-526_ENST00000358181:5489-5901|ENST00000380025…
LGG	TCGA-HT-7611-01A-11R-2403-07	CHD1-GPM6B	GPM6B	CHD1	X	5	-1	-1	2	5	2	YES	13789575	98219587	0.24	GPM6B,1.0000_CHD1,0.1250|GPM6B,1.0000_CHD1,0.0870	NA	NA
LIHC	TCGA-BW-A5NO-01A	SMARCAL1-ACSL3	ACSL3	SMARCAL1	2	2	1	1	4	2	1	YES	223795530	217341832	8.1	ACSL3,0.0400_SMARCAL1,0.2500	Out-of-frame	ENST00000357430:1-1732_ENST00000357276:2428-2865|ENST00000357430:1-1732_ENST00000358207:2428-2865|ENST00000392066:1-1732_ENST00000357276:2428-2865|ENST00000392066:1-1732_ENST00000358207:2428-2865
LIHC	TCGA-DD-A1EB-01A	CHD4-VAMP1	VAMP1	CHD4	12	12	-1	-1	9	5	1	YES	6574056	6711663	0.81	VAMP1,0.2500_CHD4,0.0595	Out-of-frame	ENST00000396308:1-338_ENST00000544040:101-5718|ENST00000396308:1-338_ENST00000309577:101-5823|ENST00000396308:1-338_ENST00000357008:101-5739|ENST00000396308:1-338_ENST00000537464:44-5661|ENST00000400911:1-338_ENST00000544040:101-5718|ENST00000400911:1-338_ENST00000309577:101-5823|ENST00000400911:1-338_ENST00000357008:101-5739|ENST00000400911:1-338_ENST00000537464:44-5661|ENST00000535180:1-338_ENS…
LIHC	TCGA-DD-A73B-01A	CHD6-ZHX3	ZHX3	CHD6	20	20	-1	-1	15	9	1	PARTIALLY	39830697	40034129	0.32	ZHX3,0.2368_CHD6,0.3214	Out-of-frame	ENST00000309060:1-2860_ENST00000373233:7252-8148|ENST00000373262:1-2194_ENST00000373233:7252-8148|ENST00000373263:1-2860_ENST00000373233:7252-8148|ENST00000540170:1-2860_ENST00000373233:7252-8148
LIHC	TCGA-QA-A7B7-01A	SMARCAD1-PDLIM5	PDLIM5	SMARCAD1	4	4	1	1	39	55	2	PARTIALLY	95497185	95210624	0.31	PDLIM5,0.2442_SMARCAD1,0.4109|PDLIM5,0.0121_SMARCAD1,0.0256	Out-of-frame	ENST00000317968:1-710_ENST00000457823:3026-3087|ENST00000317968:1-710_ENST00000354268:3020-3081|ENST00000317968:1-710_ENST00000359052:3026-3087|ENST00000317968:1-710_ENST00000509418:1730-1791|ENST00000503974:1-383_ENST00000457823:3026-3087|ENST00000503974:1-383_ENST00000354268:3020-3081|ENST00000503974:1-383_ENST00000359052:3026-3087|ENST00000503974:1-383_ENST00000509418:1730-1791|ENST00000508216…
LIHC	TCGA-ZS-A9CF-01A	HELLS-CYP2C18	CYP2C18	HELLS	10	10	1	1	19	16	2	PARTIALLY	96466717	96331145	0.01	CYP2C18,0.0198_HELLS,0.7647|CYP2C18,0.0046_HELLS,0.1579	In-frame	ENST00000285979:1-819_ENST00000348459:436-2517|ENST00000285979:1-819_ENST00000239026:NA|ENST00000285979:1-819_ENST00000371332:436-2655|ENST00000285979:1-819_ENST00000394036:371-390|ENST00000285979:1-819_ENST00000394044:436-948|ENST00000285979:1-819_ENST00000394045:436-2223
LIHC	TCGA-ZS-A9CF-02A	HELLS-CYP2C18	CYP2C18	HELLS	10	10	1	1	18	15	3	PARTIALLY	96466717	96331145	0.01	CYP2C18,0.0269_HELLS,0.5909|CYP2C18,0.0021_HELLS,0.0400|CYP2C18,0.0021_HELLS,0.0233	In-frame	ENST00000285979:1-819_ENST00000348459:436-2517|ENST00000285979:1-819_ENST00000239026:NA|ENST00000285979:1-819_ENST00000371332:436-2655|ENST00000285979:1-819_ENST00000394036:371-390|ENST00000285979:1-819_ENST00000394044:436-948|ENST00000285979:1-819_ENST00000394045:436-2223
LUAD	TCGA-49-AAR4-01A	SMARCA4-LDLR	LDLR	SMARCA4	19	19	1	1	25	7	1	PARTIALLY	11234020	11172460	0.31	LDLR,0.1944_SMARCA4,0.0182	Out-of-frame	ENST00000252444:1-2311_ENST00000344626:4912-4944|ENST00000252444:1-2311_ENST00000541122:4813-4845|ENST00000252444:1-2311_ENST00000444061:4810-4842|ENST00000252444:1-2311_ENST00000450717:4819-4851|ENST00000252444:1-2311_ENST00000413806:4822-4854|ENST00000252444:1-2311_ENST00000358026:5008-5040|ENST00000252444:1-2311_ENST00000421844:5014-5046|ENST00000252444:1-2311_ENST00000429416:4912-4944|ENST000…
LUAD	TCGA-55-1595-01A-01R-0946-07	CHD7-C17orf63	C17orf63	CHD7	17	8	-1	1	12	4	1	PARTIALLY	27139227	61653818	0.037	C17orf63,0.2667_CHD7,0.3636	5UTR-5UTR	ENST00000452648:NA_ENST00000307121:NA|ENST00000452648:NA_ENST00000423902:NA
LUAD	TCGA-55-6971-01A-11R-1949-07	CHD1-SFTPC	SFTPC	CHD1	8	5	1	-1	2	31	1	PARTIALLY	22021989	98219587	2.7	SFTPC,1.0000_CHD1,0.6327	NA	NA
LUAD	TCGA-55-6978-01A-11R-1949-07	CHD1-CAPNS1	CAPNS1	CHD1	19	5	1	-1	2	24	1	PARTIALLY	36641254	98219587	1.1	CAPNS1,1.0000_CHD1,0.3692	NA	NA
LUAD	TCGA-97-A4M3-01A-11R-A24X-07	CHD6-LRP5	LRP5	CHD6	11	20	1	-1	9	2	1	YES	68131411	40086068	0.57	LRP5,0.0294_CHD6,0.1250	Out-of-frame	ENST00000294304:1-883_ENST00000373233:2665-8148
LUAD	TCGA-NJ-A4YF-01A-12R-A262-07	RAD54L-FAAH	FAAH	RAD54L	1	1	1	1	3	5	2	PARTIALLY	46872040	46733131	0.23	FAAH,0.0930_RAD54L,0.2222|FAAH,0.0556_RAD54L,0.0667	In-frame	ENST00000243167:1-951_ENST00000371975:892-2244|ENST00000243167:1-951_ENST00000442598:892-2244|ENST00000243167:1-951_ENST00000535499:352-1704
LUSC	TCGA-34-5232-01A-21R-1820-07	EP400-ATP2A2	ATP2A2	EP400	12	12	1	1	9	8	2	YES	110729929	132464242	0.3	ATP2A2,0.0136_EP400,0.2632|ATP2A2,0.0082_EP400,0.1765	In-frame	ENST00000308664:1-324_ENST00000423130:1447-2958|ENST00000308664:1-324_ENST00000332482:1336-9261|ENST00000308664:1-324_ENST00000333577:1447-9480|ENST00000308664:1-324_ENST00000389562:1336-9369|ENST00000539276:1-324_ENST00000423130:1447-2958|ENST00000539276:1-324_ENST00000332482:1336-9261|ENST00000539276:1-324_ENST00000333577:1447-9480|ENST00000539276:1-324_ENST00000389562:1336-9369|ENST00000552636…
LUSC	TCGA-66-2758-01A-02R-0851-07	CHD2-AKAP13	AKAP13	CHD2	15	15	1	1	9	1	1	YES	86077111	93555575	0.39	AKAP13,0.1000_CHD2,0.0400	Out-of-frame	ENST00000361243:1-478_ENST00000394196:4593-5487|ENST00000361243:1-478_ENST00000557381:4593-5220|ENST00000394518:1-478_ENST00000394196:4593-5487|ENST00000394518:1-478_ENST00000557381:4593-5220
LUSC	TCGA-NC-A5HJ-01A	SMARCA2-SLC1A1	SLC1A1	SMARCA2	9	9	1	1	10	9	1	YES	4490770	2096657	0.005	SLC1A1,0.3750_SMARCA2,0.0978	Out-of-frame	ENST00000262352:1-91_ENST00000382203:2884-4773|ENST00000262352:1-91_ENST00000382194:2884-4719|ENST00000262352:1-91_ENST00000349721:2884-4773|ENST00000262352:1-91_ENST00000357248:2884-4719
PAAD	TCGA-2J-AABK-01A	CHD1L-ADAM15	ADAM15	CHD1L	1	1	1	1	6	30	1	YES	155032450	146739085	3.8	ADAM15,0.0693_CHD1L,0.1911	In-frame	ENST00000271836:1-2068_ENST00000369258:896-2694|ENST00000271836:1-2068_ENST00000361293:53-1851|ENST00000271836:1-2068_ENST00000369259:284-2082|ENST00000271836:1-2068_ENST00000431239:896-2412|ENST00000271836:1-2068_ENST00000436230:596-1305|ENST00000368413:1-1186_ENST00000369258:896-2694|ENST00000368413:1-1186_ENST00000361293:53-1851|ENST00000368413:1-1186_ENST00000369259:284-2082|ENST00000368413:1…
PRAD	TCGA-CH-5761-01A-11R-1580-07	SMARCA1-CAPN2	CAPN2	SMARCA1	1	X	1	-1	2	1	1	YES	223963545	128652424	1.8	CAPN2,1.0000_SMARCA1,0.0286	NA	NA
PRAD	TCGA-HC-7232-01A	SMARCA1-REPS2	REPS2	SMARCA1	X	X	1	-1	4	6	1	YES	17047746	128615162	1.2	REPS2,0.0984_SMARCA1,0.0164	In-frame	ENST00000303843:1-768_ENST00000371123:2182-3129|ENST00000303843:1-768_ENST00000371122:2218-3165|ENST00000303843:1-768_ENST00000371121:2182-3129|ENST00000357277:1-771_ENST00000371123:2182-3129|ENST00000357277:1-771_ENST00000371122:2218-3165|ENST00000357277:1-771_ENST00000371121:2182-3129|ENST00000380063:1-771_ENST00000371123:2182-3129|ENST00000380063:1-771_ENST00000371122:2218-3165|ENST00000380063…
PRAD	TCGA-HC-7736-01A	SMARCA1-ENOX2	ENOX2	SMARCA1	X	X	-1	-1	2	3	1	YES	129837094	128605303	0.18	ENOX2,0.1304_SMARCA1,0.0750	Out-of-frame	ENST00000370935:1-97_ENST00000371123:2407-3129|ENST00000370935:1-97_ENST00000371122:2443-3165|ENST00000370935:1-97_ENST00000371121:2407-3129|ENST00000370927:1-184_ENST00000371123:2407-3129|ENST00000370927:1-184_ENST00000371122:2443-3165|ENST00000370927:1-184_ENST00000371121:2407-3129|ENST00000338144:1-184_ENST00000371123:2407-3129|ENST00000338144:1-184_ENST00000371122:2443-3165|ENST00000338144:1-…
PRAD	TCGA-HC-8262-01A-11R-2263-07	CHD9-ZNF821	ZNF821	CHD9	16	16	-1	1	4	2	1	YES	71913810	53269097	0.23	ZNF821,0.0488_CHD9,0.1429	Out-of-frame	ENST00000313565:1-40_ENST00000398510:2512-8646|ENST00000313565:1-40_ENST00000447540:2512-8649|ENST00000425432:1-40_ENST00000398510:2512-8646|ENST00000425432:1-40_ENST00000447540:2512-8649|ENST00000446827:1-40_ENST00000398510:2512-8646|ENST00000446827:1-40_ENST00000447540:2512-8649
SARC	TCGA-3B-A9HO-01A	CHD1L-DDR2	DDR2	CHD1L	1	1	1	1	9	5	1	YES	162625164	146724278	0.34	DDR2,0.7143_CHD1L,0.5556	5UTR-CDS	ENST00000367922:NA_ENST00000369258:128-2694|ENST00000367922:NA_ENST00000431239:128-2412|ENST00000367922:NA_ENST00000436230:NA|ENST00000367921:NA_ENST00000369258:128-2694|ENST00000367921:NA_ENST00000431239:128-2412|ENST00000367921:NA_ENST00000436230:NA
SARC	TCGA-DX-A1L0-01A	ATRX-ATP9B	ATP9B	ATRX	18	X	1	-1	18	7	1	YES	76856649	76909690	0.49	ATP9B,0.1667_ATRX,0.1628	In-frame	ENST00000307671:1-293_ENST00000373344:4215-7479|ENST00000307671:1-293_ENST00000395603:4101-7365|ENST00000359184:NA_ENST00000373344:4215-7479|ENST00000359184:NA_ENST00000395603:4101-7365|ENST00000426216:1-293_ENST00000373344:4215-7479|ENST00000426216:1-293_ENST00000395603:4101-7365|ENST00000458297:1-137_ENST00000373344:4215-7479|ENST00000458297:1-137_ENST00000395603:4101-7365
SARC	TCGA-DX-A1L0-01A	SHPRH-NUP43	NUP43	SHPRH	6	6	-1	-1	2	1	1	YES	150059779	146216113	0.29	NUP43,0.0625_SHPRH,0.1111	Out-of-frame	ENST00000340413:1-638_ENST00000367505:4516-5052|ENST00000340413:1-638_ENST00000275233:4516-5052|ENST00000340413:1-638_ENST00000438092:4528-4980|ENST00000340413:1-638_ENST00000367503:4528-5064|ENST00000340413:1-638_ENST00000367507:NA|ENST00000460354:1-638_ENST00000367505:4516-5052|ENST00000460354:1-638_ENST00000275233:4516-5052|ENST00000460354:1-638_ENST00000438092:4528-4980|ENST00000460354:1-638_…
SARC	TCGA-DX-A3U6-01A	ACTR5-MSRB3	MSRB3	ACTR5	12	20	1	1	9	9	1	YES	65762806	37400202	0.1	MSRB3,0.0304_ACTR5,0.1875	Out-of-frame	ENST00000355192:1-313_ENST00000243903:1567-1824|ENST00000308259:1-292_ENST00000243903:1567-1824|ENST00000535664:1-292_ENST00000243903:1567-1824|ENST00000540804:1-313_ENST00000243903:1567-1824
SARC	TCGA-DX-A48N-01A	SMARCA4-OSTF1	OSTF1	SMARCA4	9	19	1	1	124	76	1	PARTIALLY	77703642	11141406	0.022	OSTF1,0.2576_SMARCA4,0.2038	In-frame	ENST00000346234:1-34_ENST00000344626:3383-4944|ENST00000346234:1-34_ENST00000541122:3383-4845|ENST00000346234:1-34_ENST00000444061:3383-4842|ENST00000346234:1-34_ENST00000450717:3383-4851|ENST00000346234:1-34_ENST00000413806:3383-4854|ENST00000346234:1-34_ENST00000358026:3383-5040|ENST00000346234:1-34_ENST00000421844:3575-5046|ENST00000346234:1-34_ENST00000429416:3383-4944
SARC	TCGA-DX-A6BH-01A	SHPRH-DLD	DLD	SHPRH	7	6	1	-1	15	8	1	YES	107542838	146185627	0.18	DLD,0.0142_SHPRH,0.3810	Out-of-frame	ENST00000205402:1-267_ENST00000367507:300-468|ENST00000437604:1-267_ENST00000367507:300-468|ENST00000417551:1-267_ENST00000367507:300-468|ENST00000539590:1-117_ENST00000367507:300-468
SARC	TCGA-DX-A8BK-01A	CHD4-C19orf2	C19orf2	CHD4	19	12	1	-1	4	5	1	YES	30477324	6682435	0.014	C19orf2,0.3846_CHD4,0.0197	Out-of-frame	ENST00000312051:1-247_ENST00000544040:5341-5718|ENST00000312051:1-247_ENST00000544484:5437-5814|ENST00000312051:1-247_ENST00000309577:5446-5823|ENST00000312051:1-247_ENST00000357008:5362-5739|ENST00000312051:1-247_ENST00000537464:5284-5661|ENST00000392271:1-139_ENST00000544040:5341-5718|ENST00000392271:1-139_ENST00000544484:5437-5814|ENST00000392271:1-139_ENST00000309577:5446-5823|ENST00000392271…
SARC	TCGA-IS-A3K7-01A	SMARCAL1-MREG	MREG	SMARCAL1	2	2	-1	1	3	1	1	YES	216861029	217332667	0.53	MREG,1.0000_SMARCAL1,0.3333	Out-of-frame	ENST00000263268:1-255_ENST00000357276:2142-2865|ENST00000263268:1-255_ENST00000358207:2142-2865|ENST00000236976:1-255_ENST00000357276:2142-2865|ENST00000236976:1-255_ENST00000358207:2142-2865
SARC	TCGA-K1-A3PO-01A	SMARCA4-EEF2	EEF2	SMARCA4	19	19	-1	1	2401	2401	2	PARTIALLY	3982805	11151983	0.19	EEF2,0.5141_SMARCA4,0.7752|EEF2,0.1439_SMARCA4,0.3519	In-frame	ENST00000309311:1-612_ENST00000344626:4171-4944|ENST00000309311:1-612_ENST00000541122:4072-4845|ENST00000309311:1-612_ENST00000444061:4072-4842|ENST00000309311:1-612_ENST00000358026:4267-5040|ENST00000309311:1-612_ENST00000429416:4171-4944
SARC	TCGA-SI-A71Q-01A	HLTF-MIB1	MIB1	HLTF	18	3	1	-1	2	3	1	YES	19353689	148802676	0.52	MIB1,0.1875_HLTF,0.0638	Out-of-frame	ENST00000261537:1-636_ENST00000494055:21-3030|ENST00000261537:1-636_ENST00000465259:21-3027|ENST00000261537:1-636_ENST00000310053:21-3030|ENST00000261537:1-636_ENST00000392912:21-3030
SKCM	TCGA-D3-A2JN-06A	CHD4-TNFRSF1A	TNFRSF1A	CHD4	12	12	-1	-1	7	7	1	YES	6450942	6682435	0.043	TNFRSF1A,0.0279_CHD4,0.0177	In-frame	ENST00000162749:1-39_ENST00000544040:5341-5718|ENST00000162749:1-39_ENST00000544484:5437-5814|ENST00000162749:1-39_ENST00000309577:5446-5823|ENST00000162749:1-39_ENST00000357008:5362-5739|ENST00000162749:1-39_ENST00000537464:5284-5661|ENST00000540022:1-39_ENST00000544040:5341-5718|ENST00000540022:1-39_ENST00000544484:5437-5814|ENST00000540022:1-39_ENST00000309577:5446-5823|ENST00000540022:1-39_EN…
SKCM	TCGA-EE-A2GP-06A	CHD1-SDC3	SDC3	CHD1	1	5	-1	-1	2	26	1	PARTIALLY	31342314	98219587	1.4	SDC3,1.0000_CHD1,0.2766	NA	NA
SKCM	TCGA-EE-A2GU-06A	CHD3-TP53	TP53	CHD3	17	17	-1	1	130	59	1	PARTIALLY	7590695	7798657	0.69	TP53,0.5784_CHD3,0.7662	5UTR-CDS	ENST00000269305:NA_ENST00000330494:1504-6003|ENST00000269305:NA_ENST00000358181:1504-5901|ENST00000269305:NA_ENST00000380358:1681-6180|ENST00000445888:NA_ENST00000330494:1504-6003|ENST00000445888:NA_ENST00000358181:1504-5901|ENST00000445888:NA_ENST00000380358:1681-6180|ENST00000455263:NA_ENST00000330494:1504-6003|ENST00000455263:NA_ENST00000358181:1504-5901|ENST00000455263:NA_ENST00000380358:1681…
SKCM	TCGA-EE-A2MK-06A	CHD1-SERPING1	SERPING1	CHD1	11	5	1	-1	2	3	2	PARTIALLY	57382326	98219587	1.6	SERPING1,1.0000_CHD1,0.0571|SERPING1,1.0000_CHD1,0.0294	NA	NA
SKCM	TCGA-EE-A2MT-06A	HLTF-GNB2L1	GNB2L1	HLTF	5	3	-1	-1	2	5	1	YES	180663934	148780866	0.27	GNB2L1,1.0000_HLTF,0.0862	NA	NA
SKCM	TCGA-ER-A19H-06A	SMARCA4-SLC25A42	SLC25A42	SMARCA4	19	19	1	1	2	6	2	YES	19174924	11123625	0.65	SLC25A42,0.5556_SMARCA4,0.0172|SLC25A42,0.2000_SMARCA4,0.0034	5UTR-CDS	ENST00000318596:NA_ENST00000344626:2275-4944|ENST00000318596:NA_ENST00000541122:2275-4845|ENST00000318596:NA_ENST00000444061:2275-4842|ENST00000318596:NA_ENST00000450717:2275-4851|ENST00000318596:NA_ENST00000413806:2275-4854|ENST00000318596:NA_ENST00000358026:2275-5040|ENST00000318596:NA_ENST00000421844:2467-5046|ENST00000318596:NA_ENST00000429416:2275-4944
STAD	TCGA-BR-A4QI-01A	CHD8-HNRNPC	HNRNPC	CHD8	14	14	-1	-1	3	68	1	YES	21698478	21854335	4.6	HNRNPC,0.0133_CHD8,0.1692	Out-of-frame	ENST00000336053:1-365_ENST00000430710:6346-6909|ENST00000336053:1-365_ENST00000557364:7183-7746|ENST00000336053:1-365_ENST00000399982:7183-7746|ENST00000553300:1-365_ENST00000430710:6346-6909|ENST00000553300:1-365_ENST00000557364:7183-7746|ENST00000553300:1-365_ENST00000399982:7183-7746|ENST00000554455:1-404_ENST00000430710:6346-6909|ENST00000554455:1-404_ENST00000557364:7183-7746|ENST00000554455…
STAD	TCGA-CG-4475-01A	TTF2-DRAM2	DRAM2	TTF2	1	1	-1	1	7	7	1	PARTIALLY	111674046	117616283	4.7	DRAM2,0.0486_TTF2,0.3043	In-frame	ENST00000286692:1-131_ENST00000369466:219-3489|ENST00000539140:1-131_ENST00000369466:219-3489
THCA	TCGA-DJ-A4V2-01A-11R-A250-07	CHD4-GPX3	GPX3	CHD4	5	12	1	-1	2	4	1	YES	150408515	6710696	0.38	GPX3,1.0000_CHD4,0.0192	NA	NA
THCA	TCGA-FY-A3W9-01A	CHD4-GPX3	GPX3	CHD4	5	12	1	-1	2	9	1	YES	150408515	6710696	0.38	GPX3,1.0000_CHD4,0.0300	NA	NA
UCEC	TCGA-A5-A2K4-01A	TTF2-MAN1A2	MAN1A2	TTF2	1	1	1	1	7	4	1	YES	117957453	117629039	0.43	MAN1A2,0.2000_TTF2,0.1538	Out-of-frame	ENST00000356554:1-774_ENST00000369466:2055-3489|ENST00000329466:NA_ENST00000369466:2055-3489|ENST00000369450:1-66_ENST00000369466:2055-3489
UCEC	TCGA-AJ-A3QS-01A	TTF2-MAN1A2	MAN1A2	TTF2	1	1	1	1	17	11	1	YES	118003234	117641455	0.43	MAN1A2,0.2200_TTF2,0.1375	Out-of-frame	ENST00000356554:1-1074_ENST00000369466:3270-3489|ENST00000329466:NA_ENST00000369466:3270-3489|ENST00000369450:1-366_ENST00000369466:3270-3489
UCEC	TCGA-D1-A3JP-01A	ACTR8-CHDH	CHDH	ACTR8	3	3	-1	-1	2	1	1	YES	53874956	53908391	0.039	CHDH,0.1667_ACTR8,0.0250	5UTR-CDS	ENST00000315251:NA_ENST00000335754:912-1875|ENST00000315251:NA_ENST00000482349:579-1542
