# Supplementary material for: Integrated analysis of genes encoding ATP‐dependent chromatin remodellers identifies CHD7 as a potential target for colorectal cancer therapy
Source: Clin Transl Med. 2022 Jul 5;12(7):e953. doi: 10.1002/ctm2.953 (PMC9254903; doi:10.1002/ctm2.953)
Supplement: Supplementary file 9 — Table S7 Summary of ATPCRs expression percentage in each cancer type [file CTM2-12-e953-s014.xlsx]

## Sheet: Supplementary Table 7
Supplementary Table 7. Summary of ATPCRs expression percentage in each cancer type
HGNC Symbol	Ensembl Gene ID	CancerType	Percent(%)
ACTB	ENSG00000075624	BRCA	100
ACTB	ENSG00000075624	MESO	100
ACTB	ENSG00000075624	LGG	100
ACTB	ENSG00000075624	DLBC	100
ACTB	ENSG00000075624	CHOL	100
ACTB	ENSG00000075624	ESCA	100
ACTB	ENSG00000075624	LUAD	100
ACTB	ENSG00000075624	CESC	100
ACTB	ENSG00000075624	GBM	100
ACTB	ENSG00000075624	PAAD	100
ACTB	ENSG00000075624	LIHC	100
ACTB	ENSG00000075624	OV	100
ACTB	ENSG00000075624	SARC	100
ACTB	ENSG00000075624	UCS	100
ACTB	ENSG00000075624	KIRC	100
ACTB	ENSG00000075624	SKCM	100
ACTB	ENSG00000075624	LUSC	100
ACTB	ENSG00000075624	STAD	100
ACTB	ENSG00000075624	BLCA	100
ACTB	ENSG00000075624	THCA	100
ACTB	ENSG00000075624	THYM	100
ACTB	ENSG00000075624	LAML	100
ACTB	ENSG00000075624	CRC	100
ACTB	ENSG00000075624	PRAD	100
ACTB	ENSG00000075624	UVM	100
ACTB	ENSG00000075624	ACC	100
ACTB	ENSG00000075624	TGCT	100
ACTB	ENSG00000075624	HNSC	100
ACTB	ENSG00000075624	KIRP	100
ACTB	ENSG00000075624	KICH	100
ACTB	ENSG00000075624	UCEC	100
ACTB	ENSG00000075624	PCPG	100
ACTL6A	ENSG00000136518	KIRC	99.8131
ACTL6A	ENSG00000136518	UCS	100
ACTL6A	ENSG00000136518	LIHC	99.4652
ACTL6A	ENSG00000136518	THYM	99.1597
ACTL6A	ENSG00000136518	LUAD	100
ACTL6A	ENSG00000136518	PAAD	100
ACTL6A	ENSG00000136518	OV	100
ACTL6A	ENSG00000136518	SARC	100
ACTL6A	ENSG00000136518	TGCT	100
ACTL6A	ENSG00000136518	LAML	100
ACTL6A	ENSG00000136518	SKCM	100
ACTL6A	ENSG00000136518	UCEC	100
ACTL6A	ENSG00000136518	STAD	100
ACTL6A	ENSG00000136518	CRC	100
ACTL6A	ENSG00000136518	UVM	100
ACTL6A	ENSG00000136518	CHOL	100
ACTL6A	ENSG00000136518	ACC	100
ACTL6A	ENSG00000136518	ESCA	100
ACTL6A	ENSG00000136518	THCA	99.6078
ACTL6A	ENSG00000136518	GBM	100
ACTL6A	ENSG00000136518	KIRP	100
ACTL6A	ENSG00000136518	KICH	100
ACTL6A	ENSG00000136518	BLCA	100
ACTL6A	ENSG00000136518	LUSC	100
ACTL6A	ENSG00000136518	DLBC	100
ACTL6A	ENSG00000136518	LGG	100
ACTL6A	ENSG00000136518	HNSC	100
ACTL6A	ENSG00000136518	CESC	100
ACTL6A	ENSG00000136518	PCPG	100
ACTL6A	ENSG00000136518	BRCA	100
ACTL6A	ENSG00000136518	PRAD	100
ACTL6A	ENSG00000136518	MESO	100
ACTL6B	ENSG00000077080	UCS	5.35714
ACTL6B	ENSG00000077080	THCA	0
ACTL6B	ENSG00000077080	SKCM	0.424629
ACTL6B	ENSG00000077080	LIHC	0.802139
ACTL6B	ENSG00000077080	STAD	2.13333
ACTL6B	ENSG00000077080	UVM	1.25
ACTL6B	ENSG00000077080	TGCT	3.84615
ACTL6B	ENSG00000077080	ESCA	1.85185
ACTL6B	ENSG00000077080	CRC	0.470219
ACTL6B	ENSG00000077080	LAML	7.28477
ACTL6B	ENSG00000077080	CHOL	2.77778
ACTL6B	ENSG00000077080	THYM	0
ACTL6B	ENSG00000077080	BRCA	2.26449
ACTL6B	ENSG00000077080	CESC	0
ACTL6B	ENSG00000077080	GBM	60.7143
ACTL6B	ENSG00000077080	KIRP	0
ACTL6B	ENSG00000077080	MESO	1.16279
ACTL6B	ENSG00000077080	KICH	1.53846
ACTL6B	ENSG00000077080	KIRC	0.373832
ACTL6B	ENSG00000077080	UCEC	1.27737
ACTL6B	ENSG00000077080	ACC	3.79747
ACTL6B	ENSG00000077080	HNSC	0.398406
ACTL6B	ENSG00000077080	BLCA	0.973236
ACTL6B	ENSG00000077080	LUSC	0.998004
ACTL6B	ENSG00000077080	DLBC	2.08333
ACTL6B	ENSG00000077080	OV	1.58311
ACTL6B	ENSG00000077080	LUAD	1.3308
ACTL6B	ENSG00000077080	PAAD	12.3596
ACTL6B	ENSG00000077080	LGG	90.1701
ACTL6B	ENSG00000077080	PCPG	99.4536
ACTL6B	ENSG00000077080	PRAD	0.601202
ACTL6B	ENSG00000077080	SARC	0
ACTR5	ENSG00000101442	ESCA	100
ACTR5	ENSG00000101442	GBM	100
ACTR5	ENSG00000101442	BRCA	100
ACTR5	ENSG00000101442	LIHC	99.1979
ACTR5	ENSG00000101442	STAD	100
ACTR5	ENSG00000101442	LUSC	100
ACTR5	ENSG00000101442	OV	99.7361
ACTR5	ENSG00000101442	SKCM	100
ACTR5	ENSG00000101442	CESC	100
ACTR5	ENSG00000101442	PAAD	100
ACTR5	ENSG00000101442	MESO	100
ACTR5	ENSG00000101442	SARC	100
ACTR5	ENSG00000101442	UVM	100
ACTR5	ENSG00000101442	PRAD	100
ACTR5	ENSG00000101442	DLBC	100
ACTR5	ENSG00000101442	LGG	100
ACTR5	ENSG00000101442	KICH	100
ACTR5	ENSG00000101442	LUAD	100
ACTR5	ENSG00000101442	LAML	100
ACTR5	ENSG00000101442	CHOL	100
ACTR5	ENSG00000101442	HNSC	100
ACTR5	ENSG00000101442	THCA	100
ACTR5	ENSG00000101442	THYM	100
ACTR5	ENSG00000101442	CRC	100
ACTR5	ENSG00000101442	KIRP	100
ACTR5	ENSG00000101442	PCPG	100
ACTR5	ENSG00000101442	ACC	100
ACTR5	ENSG00000101442	KIRC	100
ACTR5	ENSG00000101442	UCS	100
ACTR5	ENSG00000101442	TGCT	100
ACTR5	ENSG00000101442	UCEC	100
ACTR5	ENSG00000101442	BLCA	100
ACTR8	ENSG00000113812	UVM	100
ACTR8	ENSG00000113812	BRCA	100
ACTR8	ENSG00000113812	KICH	100
ACTR8	ENSG00000113812	LUAD	100
ACTR8	ENSG00000113812	LAML	100
ACTR8	ENSG00000113812	DLBC	100
ACTR8	ENSG00000113812	OV	100
ACTR8	ENSG00000113812	THCA	100
ACTR8	ENSG00000113812	PAAD	100
ACTR8	ENSG00000113812	GBM	100
ACTR8	ENSG00000113812	UCS	100
ACTR8	ENSG00000113812	MESO	100
ACTR8	ENSG00000113812	ESCA	100
ACTR8	ENSG00000113812	UCEC	99.8175
ACTR8	ENSG00000113812	LUSC	100
ACTR8	ENSG00000113812	CHOL	100
ACTR8	ENSG00000113812	ACC	98.7342
ACTR8	ENSG00000113812	THYM	100
ACTR8	ENSG00000113812	CESC	100
ACTR8	ENSG00000113812	KIRP	100
ACTR8	ENSG00000113812	SARC	100
ACTR8	ENSG00000113812	LIHC	100
ACTR8	ENSG00000113812	KIRC	100
ACTR8	ENSG00000113812	TGCT	100
ACTR8	ENSG00000113812	LGG	100
ACTR8	ENSG00000113812	PRAD	100
ACTR8	ENSG00000113812	BLCA	100
ACTR8	ENSG00000113812	STAD	100
ACTR8	ENSG00000113812	PCPG	100
ACTR8	ENSG00000113812	HNSC	100
ACTR8	ENSG00000113812	SKCM	100
ACTR8	ENSG00000113812	CRC	100
ATRX	ENSG00000085224	ACC	93.6709
ATRX	ENSG00000085224	HNSC	95.8167
ATRX	ENSG00000085224	SKCM	90.4459
ATRX	ENSG00000085224	KIRP	96.8858
ATRX	ENSG00000085224	GBM	98.2143
ATRX	ENSG00000085224	UVM	67.5
ATRX	ENSG00000085224	KIRC	99.8131
ATRX	ENSG00000085224	OV	99.7361
ATRX	ENSG00000085224	ESCA	100
ATRX	ENSG00000085224	PRAD	99.5992
ATRX	ENSG00000085224	MESO	98.8372
ATRX	ENSG00000085224	KICH	100
ATRX	ENSG00000085224	PCPG	98.9071
ATRX	ENSG00000085224	UCEC	94.5255
ATRX	ENSG00000085224	CHOL	100
ATRX	ENSG00000085224	CRC	94.3574
ATRX	ENSG00000085224	THYM	97.479
ATRX	ENSG00000085224	LUAD	99.6198
ATRX	ENSG00000085224	CESC	97.7124
ATRX	ENSG00000085224	TGCT	99.359
ATRX	ENSG00000085224	LIHC	70.3209
ATRX	ENSG00000085224	BRCA	99.2754
ATRX	ENSG00000085224	STAD	100
ATRX	ENSG00000085224	LAML	100
ATRX	ENSG00000085224	DLBC	95.8333
ATRX	ENSG00000085224	LGG	97.7316
ATRX	ENSG00000085224	THCA	100
ATRX	ENSG00000085224	PAAD	97.7528
ATRX	ENSG00000085224	LUSC	99.6008
ATRX	ENSG00000085224	SARC	90.8745
ATRX	ENSG00000085224	UCS	100
ATRX	ENSG00000085224	BLCA	98.7835
BTAF1	ENSG00000095564	UVM	85
BTAF1	ENSG00000095564	CESC	98.0392
BTAF1	ENSG00000095564	ESCA	100
BTAF1	ENSG00000095564	BRCA	99.0036
BTAF1	ENSG00000095564	PRAD	98.3968
BTAF1	ENSG00000095564	CRC	99.2163
BTAF1	ENSG00000095564	KIRP	96.1938
BTAF1	ENSG00000095564	PCPG	97.2678
BTAF1	ENSG00000095564	ACC	96.2025
BTAF1	ENSG00000095564	CHOL	94.4444
BTAF1	ENSG00000095564	DLBC	95.8333
BTAF1	ENSG00000095564	SKCM	94.9045
BTAF1	ENSG00000095564	THYM	96.6387
BTAF1	ENSG00000095564	PAAD	99.4382
BTAF1	ENSG00000095564	LUSC	100
BTAF1	ENSG00000095564	SARC	95.8175
BTAF1	ENSG00000095564	OV	98.4169
BTAF1	ENSG00000095564	THCA	98.0392
BTAF1	ENSG00000095564	KIRC	99.6262
BTAF1	ENSG00000095564	BLCA	99.0268
BTAF1	ENSG00000095564	KICH	100
BTAF1	ENSG00000095564	LIHC	89.3048
BTAF1	ENSG00000095564	LAML	100
BTAF1	ENSG00000095564	UCEC	97.9927
BTAF1	ENSG00000095564	HNSC	96.0159
BTAF1	ENSG00000095564	LGG	99.6219
BTAF1	ENSG00000095564	LUAD	99.6198
BTAF1	ENSG00000095564	GBM	98.2143
BTAF1	ENSG00000095564	MESO	95.3488
BTAF1	ENSG00000095564	UCS	100
BTAF1	ENSG00000095564	STAD	100
BTAF1	ENSG00000095564	TGCT	98.7179
CHD1	ENSG00000153922	KICH	96.9231
CHD1	ENSG00000153922	KIRC	99.2523
CHD1	ENSG00000153922	KIRP	95.5017
CHD1	ENSG00000153922	OV	93.6675
CHD1	ENSG00000153922	LAML	100
CHD1	ENSG00000153922	LUSC	99.6008
CHD1	ENSG00000153922	LGG	99.2439
CHD1	ENSG00000153922	THCA	99.0196
CHD1	ENSG00000153922	LUAD	99.8099
CHD1	ENSG00000153922	UVM	68.75
CHD1	ENSG00000153922	SKCM	95.966
CHD1	ENSG00000153922	CRC	96.8652
CHD1	ENSG00000153922	CESC	99.6732
CHD1	ENSG00000153922	PRAD	95.3908
CHD1	ENSG00000153922	SARC	98.4791
CHD1	ENSG00000153922	LIHC	90.6417
CHD1	ENSG00000153922	PCPG	98.9071
CHD1	ENSG00000153922	STAD	99.7333
CHD1	ENSG00000153922	UCEC	94.3431
CHD1	ENSG00000153922	UCS	100
CHD1	ENSG00000153922	CHOL	100
CHD1	ENSG00000153922	THYM	100
CHD1	ENSG00000153922	PAAD	99.4382
CHD1	ENSG00000153922	ACC	98.7342
CHD1	ENSG00000153922	TGCT	100
CHD1	ENSG00000153922	ESCA	100
CHD1	ENSG00000153922	BLCA	99.7567
CHD1	ENSG00000153922	GBM	98.8095
CHD1	ENSG00000153922	MESO	98.8372
CHD1	ENSG00000153922	HNSC	97.6096
CHD1	ENSG00000153922	DLBC	91.6667
CHD1	ENSG00000153922	BRCA	99.8188
CHD1L	ENSG00000131778	LIHC	100
CHD1L	ENSG00000131778	KIRC	100
CHD1L	ENSG00000131778	UCS	100
CHD1L	ENSG00000131778	KIRP	100
CHD1L	ENSG00000131778	UCEC	100
CHD1L	ENSG00000131778	SKCM	100
CHD1L	ENSG00000131778	OV	100
CHD1L	ENSG00000131778	THCA	100
CHD1L	ENSG00000131778	LUAD	100
CHD1L	ENSG00000131778	UVM	100
CHD1L	ENSG00000131778	SARC	100
CHD1L	ENSG00000131778	PCPG	100
CHD1L	ENSG00000131778	STAD	100
CHD1L	ENSG00000131778	DLBC	100
CHD1L	ENSG00000131778	TGCT	100
CHD1L	ENSG00000131778	CRC	100
CHD1L	ENSG00000131778	THYM	100
CHD1L	ENSG00000131778	BLCA	100
CHD1L	ENSG00000131778	ACC	100
CHD1L	ENSG00000131778	GBM	100
CHD1L	ENSG00000131778	CESC	100
CHD1L	ENSG00000131778	HNSC	100
CHD1L	ENSG00000131778	PAAD	100
CHD1L	ENSG00000131778	ESCA	100
CHD1L	ENSG00000131778	KICH	100
CHD1L	ENSG00000131778	LGG	100
CHD1L	ENSG00000131778	LAML	100
CHD1L	ENSG00000131778	LUSC	100
CHD1L	ENSG00000131778	CHOL	100
CHD1L	ENSG00000131778	MESO	100
CHD1L	ENSG00000131778	BRCA	100
CHD1L	ENSG00000131778	PRAD	100
CHD2	ENSG00000173575	KIRP	100
CHD2	ENSG00000173575	CESC	99.6732
CHD2	ENSG00000173575	SARC	99.6198
CHD2	ENSG00000173575	PCPG	100
CHD2	ENSG00000173575	SKCM	99.3631
CHD2	ENSG00000173575	ESCA	100
CHD2	ENSG00000173575	CRC	99.373
CHD2	ENSG00000173575	BLCA	100
CHD2	ENSG00000173575	KIRC	99.6262
CHD2	ENSG00000173575	ACC	98.7342
CHD2	ENSG00000173575	PAAD	99.4382
CHD2	ENSG00000173575	CHOL	100
CHD2	ENSG00000173575	DLBC	97.9167
CHD2	ENSG00000173575	UVM	98.75
CHD2	ENSG00000173575	GBM	98.2143
CHD2	ENSG00000173575	LUAD	99.6198
CHD2	ENSG00000173575	HNSC	99.6016
CHD2	ENSG00000173575	PRAD	100
CHD2	ENSG00000173575	BRCA	100
CHD2	ENSG00000173575	KICH	100
CHD2	ENSG00000173575	LGG	100
CHD2	ENSG00000173575	MESO	98.8372
CHD2	ENSG00000173575	LAML	100
CHD2	ENSG00000173575	STAD	100
CHD2	ENSG00000173575	UCEC	99.2701
CHD2	ENSG00000173575	LUSC	99.4012
CHD2	ENSG00000173575	TGCT	100
CHD2	ENSG00000173575	THYM	99.1597
CHD2	ENSG00000173575	THCA	100
CHD2	ENSG00000173575	OV	99.4723
CHD2	ENSG00000173575	LIHC	95.7219
CHD2	ENSG00000173575	UCS	100
CHD3	ENSG00000170004	PAAD	100
CHD3	ENSG00000170004	SKCM	100
CHD3	ENSG00000170004	PRAD	100
CHD3	ENSG00000170004	SARC	100
CHD3	ENSG00000170004	KIRC	99.8131
CHD3	ENSG00000170004	ACC	100
CHD3	ENSG00000170004	KIRP	100
CHD3	ENSG00000170004	HNSC	100
CHD3	ENSG00000170004	LAML	100
CHD3	ENSG00000170004	GBM	99.4048
CHD3	ENSG00000170004	LUAD	100
CHD3	ENSG00000170004	UVM	100
CHD3	ENSG00000170004	CRC	100
CHD3	ENSG00000170004	OV	100
CHD3	ENSG00000170004	ESCA	100
CHD3	ENSG00000170004	KICH	100
CHD3	ENSG00000170004	BLCA	100
CHD3	ENSG00000170004	DLBC	100
CHD3	ENSG00000170004	STAD	100
CHD3	ENSG00000170004	CHOL	100
CHD3	ENSG00000170004	LUSC	100
CHD3	ENSG00000170004	MESO	100
CHD3	ENSG00000170004	LIHC	78.6096
CHD3	ENSG00000170004	THYM	100
CHD3	ENSG00000170004	CESC	100
CHD3	ENSG00000170004	UCEC	100
CHD3	ENSG00000170004	UCS	100
CHD3	ENSG00000170004	BRCA	100
CHD3	ENSG00000170004	LGG	100
CHD3	ENSG00000170004	TGCT	100
CHD3	ENSG00000170004	PCPG	100
CHD3	ENSG00000170004	THCA	100
CHD4	ENSG00000111642	SKCM	100
CHD4	ENSG00000111642	SARC	100
CHD4	ENSG00000111642	ACC	100
CHD4	ENSG00000111642	PCPG	100
CHD4	ENSG00000111642	STAD	100
CHD4	ENSG00000111642	HNSC	100
CHD4	ENSG00000111642	LAML	100
CHD4	ENSG00000111642	KIRC	100
CHD4	ENSG00000111642	KIRP	100
CHD4	ENSG00000111642	THCA	100
CHD4	ENSG00000111642	CHOL	100
CHD4	ENSG00000111642	TGCT	100
CHD4	ENSG00000111642	UCS	100
CHD4	ENSG00000111642	LGG	100
CHD4	ENSG00000111642	BLCA	100
CHD4	ENSG00000111642	UCEC	100
CHD4	ENSG00000111642	DLBC	100
CHD4	ENSG00000111642	CRC	100
CHD4	ENSG00000111642	THYM	100
CHD4	ENSG00000111642	CESC	100
CHD4	ENSG00000111642	UVM	100
CHD4	ENSG00000111642	GBM	100
CHD4	ENSG00000111642	PAAD	100
CHD4	ENSG00000111642	KICH	100
CHD4	ENSG00000111642	LIHC	100
CHD4	ENSG00000111642	BRCA	100
CHD4	ENSG00000111642	PRAD	100
CHD4	ENSG00000111642	LUAD	100
CHD4	ENSG00000111642	MESO	100
CHD4	ENSG00000111642	LUSC	100
CHD4	ENSG00000111642	OV	100
CHD4	ENSG00000111642	ESCA	100
CHD5	ENSG00000116254	HNSC	0
CHD5	ENSG00000116254	SKCM	0.212314
CHD5	ENSG00000116254	ACC	2.53165
CHD5	ENSG00000116254	KIRP	5.88235
CHD5	ENSG00000116254	THCA	0.196078
CHD5	ENSG00000116254	CESC	0.326797
CHD5	ENSG00000116254	SARC	14.0684
CHD5	ENSG00000116254	PCPG	81.9672
CHD5	ENSG00000116254	STAD	2.13333
CHD5	ENSG00000116254	BLCA	0.729927
CHD5	ENSG00000116254	UCEC	1.27737
CHD5	ENSG00000116254	LAML	16.5563
CHD5	ENSG00000116254	KIRC	1.68224
CHD5	ENSG00000116254	THYM	24.3697
CHD5	ENSG00000116254	CHOL	0
CHD5	ENSG00000116254	LUSC	1.1976
CHD5	ENSG00000116254	UCS	5.35714
CHD5	ENSG00000116254	PAAD	5.61798
CHD5	ENSG00000116254	LUAD	0.760456
CHD5	ENSG00000116254	TGCT	8.33333
CHD5	ENSG00000116254	DLBC	0
CHD5	ENSG00000116254	ESCA	5.55556
CHD5	ENSG00000116254	KICH	35.3846
CHD5	ENSG00000116254	LGG	67.6749
CHD5	ENSG00000116254	PRAD	1.80361
CHD5	ENSG00000116254	GBM	25
CHD5	ENSG00000116254	CRC	0.31348
CHD5	ENSG00000116254	BRCA	1.17754
CHD5	ENSG00000116254	UVM	2.5
CHD5	ENSG00000116254	MESO	5.81395
CHD5	ENSG00000116254	OV	0.527705
CHD5	ENSG00000116254	LIHC	0
CHD6	ENSG00000124177	STAD	100
CHD6	ENSG00000124177	SKCM	99.3631
CHD6	ENSG00000124177	KIRP	95.8478
CHD6	ENSG00000124177	HNSC	95.0199
CHD6	ENSG00000124177	GBM	98.8095
CHD6	ENSG00000124177	THCA	100
CHD6	ENSG00000124177	LAML	100
CHD6	ENSG00000124177	ACC	100
CHD6	ENSG00000124177	LGG	100
CHD6	ENSG00000124177	CHOL	97.2222
CHD6	ENSG00000124177	DLBC	77.0833
CHD6	ENSG00000124177	KIRC	99.4393
CHD6	ENSG00000124177	CRC	97.1787
CHD6	ENSG00000124177	PAAD	98.3146
CHD6	ENSG00000124177	LUSC	99.6008
CHD6	ENSG00000124177	TGCT	99.359
CHD6	ENSG00000124177	UVM	98.75
CHD6	ENSG00000124177	PRAD	100
CHD6	ENSG00000124177	BLCA	99.2701
CHD6	ENSG00000124177	MESO	95.3488
CHD6	ENSG00000124177	SARC	96.9582
CHD6	ENSG00000124177	PCPG	100
CHD6	ENSG00000124177	UCEC	98.9051
CHD6	ENSG00000124177	CESC	97.7124
CHD6	ENSG00000124177	LIHC	71.6578
CHD6	ENSG00000124177	BRCA	99.4565
CHD6	ENSG00000124177	LUAD	98.8593
CHD6	ENSG00000124177	KICH	100
CHD6	ENSG00000124177	UCS	100
CHD6	ENSG00000124177	THYM	100
CHD6	ENSG00000124177	ESCA	100
CHD6	ENSG00000124177	OV	99.7361
CHD7	ENSG00000171316	KIRP	80.9689
CHD7	ENSG00000171316	BLCA	89.781
CHD7	ENSG00000171316	KIRC	61.1215
CHD7	ENSG00000171316	ACC	10.1266
CHD7	ENSG00000171316	UCEC	94.708
CHD7	ENSG00000171316	MESO	41.8605
CHD7	ENSG00000171316	SKCM	94.2675
CHD7	ENSG00000171316	HNSC	77.49
CHD7	ENSG00000171316	UVM	91.25
CHD7	ENSG00000171316	THCA	76.2745
CHD7	ENSG00000171316	SARC	21.2928
CHD7	ENSG00000171316	TGCT	80.1282
CHD7	ENSG00000171316	BRCA	84.4203
CHD7	ENSG00000171316	STAD	99.7333
CHD7	ENSG00000171316	UCS	83.9286
CHD7	ENSG00000171316	LAML	72.8477
CHD7	ENSG00000171316	PCPG	78.1421
CHD7	ENSG00000171316	CHOL	83.3333
CHD7	ENSG00000171316	DLBC	66.6667
CHD7	ENSG00000171316	CRC	98.5893
CHD7	ENSG00000171316	THYM	44.5378
CHD7	ENSG00000171316	OV	95.5145
CHD7	ENSG00000171316	PAAD	91.0112
CHD7	ENSG00000171316	GBM	86.3095
CHD7	ENSG00000171316	LIHC	44.9198
CHD7	ENSG00000171316	KICH	61.5385
CHD7	ENSG00000171316	LGG	99.4329
CHD7	ENSG00000171316	LUAD	84.7909
CHD7	ENSG00000171316	ESCA	96.2963
CHD7	ENSG00000171316	PRAD	65.9319
CHD7	ENSG00000171316	LUSC	83.6327
CHD7	ENSG00000171316	CESC	78.7582
CHD8	ENSG00000100888	ACC	98.7342
CHD8	ENSG00000100888	PCPG	100
CHD8	ENSG00000100888	SARC	100
CHD8	ENSG00000100888	HNSC	100
CHD8	ENSG00000100888	STAD	100
CHD8	ENSG00000100888	KIRC	99.6262
CHD8	ENSG00000100888	TGCT	100
CHD8	ENSG00000100888	LAML	100
CHD8	ENSG00000100888	PRAD	100
CHD8	ENSG00000100888	BLCA	100
CHD8	ENSG00000100888	SKCM	100
CHD8	ENSG00000100888	KICH	100
CHD8	ENSG00000100888	UCEC	100
CHD8	ENSG00000100888	DLBC	100
CHD8	ENSG00000100888	KIRP	100
CHD8	ENSG00000100888	THYM	100
CHD8	ENSG00000100888	CHOL	100
CHD8	ENSG00000100888	THCA	100
CHD8	ENSG00000100888	GBM	100
CHD8	ENSG00000100888	PAAD	100
CHD8	ENSG00000100888	BRCA	100
CHD8	ENSG00000100888	LIHC	99.7326
CHD8	ENSG00000100888	UCS	100
CHD8	ENSG00000100888	LGG	100
CHD8	ENSG00000100888	CRC	100
CHD8	ENSG00000100888	OV	100
CHD8	ENSG00000100888	MESO	100
CHD8	ENSG00000100888	CESC	100
CHD8	ENSG00000100888	LUAD	100
CHD8	ENSG00000100888	LUSC	100
CHD8	ENSG00000100888	ESCA	100
CHD8	ENSG00000100888	UVM	100
CHD9	ENSG00000177200	ACC	97.4684
CHD9	ENSG00000177200	DLBC	75
CHD9	ENSG00000177200	SARC	93.1559
CHD9	ENSG00000177200	BRCA	95.5616
CHD9	ENSG00000177200	TGCT	81.4103
CHD9	ENSG00000177200	THCA	99.2157
CHD9	ENSG00000177200	KICH	95.3846
CHD9	ENSG00000177200	SKCM	88.3227
CHD9	ENSG00000177200	STAD	99.4667
CHD9	ENSG00000177200	LGG	100
CHD9	ENSG00000177200	CRC	87.7743
CHD9	ENSG00000177200	HNSC	95.6175
CHD9	ENSG00000177200	MESO	98.8372
CHD9	ENSG00000177200	KIRP	97.9239
CHD9	ENSG00000177200	GBM	100
CHD9	ENSG00000177200	PAAD	97.7528
CHD9	ENSG00000177200	LIHC	56.9519
CHD9	ENSG00000177200	KIRC	99.2523
CHD9	ENSG00000177200	ESCA	100
CHD9	ENSG00000177200	PRAD	94.3888
CHD9	ENSG00000177200	LAML	100
CHD9	ENSG00000177200	UCS	92.8571
CHD9	ENSG00000177200	CESC	96.0784
CHD9	ENSG00000177200	PCPG	99.4536
CHD9	ENSG00000177200	CHOL	94.4444
CHD9	ENSG00000177200	THYM	95.7983
CHD9	ENSG00000177200	BLCA	90.5109
CHD9	ENSG00000177200	LUAD	98.8593
CHD9	ENSG00000177200	UCEC	77.1898
CHD9	ENSG00000177200	LUSC	98.8024
CHD9	ENSG00000177200	OV	94.4591
CHD9	ENSG00000177200	UVM	61.25
EP400	ENSG00000183495	THCA	100
EP400	ENSG00000183495	STAD	100
EP400	ENSG00000183495	SKCM	100
EP400	ENSG00000183495	MESO	98.8372
EP400	ENSG00000183495	KIRP	98.6159
EP400	ENSG00000183495	PCPG	100
EP400	ENSG00000183495	LAML	100
EP400	ENSG00000183495	CRC	99.5298
EP400	ENSG00000183495	LGG	100
EP400	ENSG00000183495	UVM	100
EP400	ENSG00000183495	PAAD	98.3146
EP400	ENSG00000183495	LIHC	76.2032
EP400	ENSG00000183495	TGCT	100
EP400	ENSG00000183495	BRCA	100
EP400	ENSG00000183495	PRAD	99.1984
EP400	ENSG00000183495	BLCA	100
EP400	ENSG00000183495	UCS	100
EP400	ENSG00000183495	ACC	100
EP400	ENSG00000183495	LUAD	98.0989
EP400	ENSG00000183495	KICH	100
EP400	ENSG00000183495	LUSC	98.6028
EP400	ENSG00000183495	SARC	99.6198
EP400	ENSG00000183495	OV	98.4169
EP400	ENSG00000183495	CHOL	100
EP400	ENSG00000183495	CESC	100
EP400	ENSG00000183495	KIRC	98.8785
EP400	ENSG00000183495	ESCA	100
EP400	ENSG00000183495	UCEC	100
EP400	ENSG00000183495	DLBC	97.9167
EP400	ENSG00000183495	THYM	100
EP400	ENSG00000183495	HNSC	98.8048
EP400	ENSG00000183495	GBM	97.0238
ERCC6	ENSG00000225830	KIRP	13.1488
ERCC6	ENSG00000225830	BRCA	61.3225
ERCC6	ENSG00000225830	BLCA	44.0389
ERCC6	ENSG00000225830	SKCM	7.431
ERCC6	ENSG00000225830	LGG	14.5558
ERCC6	ENSG00000225830	LUAD	42.9658
ERCC6	ENSG00000225830	ACC	2.53165
ERCC6	ENSG00000225830	LIHC	1.3369
ERCC6	ENSG00000225830	CHOL	19.4444
ERCC6	ENSG00000225830	PRAD	45.491
ERCC6	ENSG00000225830	STAD	26.9333
ERCC6	ENSG00000225830	LAML	83.4437
ERCC6	ENSG00000225830	TGCT	44.2308
ERCC6	ENSG00000225830	PCPG	1.0929
ERCC6	ENSG00000225830	KICH	0
ERCC6	ENSG00000225830	DLBC	2.08333
ERCC6	ENSG00000225830	ESCA	62.963
ERCC6	ENSG00000225830	HNSC	51.1952
ERCC6	ENSG00000225830	CRC	15.3605
ERCC6	ENSG00000225830	CESC	48.366
ERCC6	ENSG00000225830	GBM	1.78571
ERCC6	ENSG00000225830	KIRC	17.0093
ERCC6	ENSG00000225830	PAAD	14.6067
ERCC6	ENSG00000225830	MESO	43.0233
ERCC6	ENSG00000225830	OV	27.7045
ERCC6	ENSG00000225830	UCS	23.2143
ERCC6	ENSG00000225830	THYM	23.5294
ERCC6	ENSG00000225830	UCEC	22.6277
ERCC6	ENSG00000225830	SARC	9.12548
ERCC6	ENSG00000225830	UVM	0
ERCC6	ENSG00000225830	THCA	73.3333
ERCC6	ENSG00000225830	LUSC	41.7166
ERCC6L	ENSG00000186871	BRCA	65.3986
ERCC6L	ENSG00000186871	KIRP	1.03806
ERCC6L	ENSG00000186871	THCA	0
ERCC6L	ENSG00000186871	TGCT	96.7949
ERCC6L	ENSG00000186871	PAAD	7.86517
ERCC6L	ENSG00000186871	STAD	71.2
ERCC6L	ENSG00000186871	SKCM	55.6263
ERCC6L	ENSG00000186871	LAML	91.3907
ERCC6L	ENSG00000186871	ACC	15.1899
ERCC6L	ENSG00000186871	KICH	1.53846
ERCC6L	ENSG00000186871	BLCA	72.9927
ERCC6L	ENSG00000186871	SARC	49.0494
ERCC6L	ENSG00000186871	HNSC	81.8725
ERCC6L	ENSG00000186871	CHOL	11.1111
ERCC6L	ENSG00000186871	LUAD	43.346
ERCC6L	ENSG00000186871	CESC	93.4641
ERCC6L	ENSG00000186871	KIRC	2.61682
ERCC6L	ENSG00000186871	PRAD	4.60922
ERCC6L	ENSG00000186871	LGG	4.15879
ERCC6L	ENSG00000186871	UCEC	66.6058
ERCC6L	ENSG00000186871	UCS	92.8571
ERCC6L	ENSG00000186871	THYM	63.0252
ERCC6L	ENSG00000186871	ESCA	85.8025
ERCC6L	ENSG00000186871	PCPG	0
ERCC6L	ENSG00000186871	LIHC	7.75401
ERCC6L	ENSG00000186871	CRC	88.0878
ERCC6L	ENSG00000186871	GBM	25
ERCC6L	ENSG00000186871	OV	67.0185
ERCC6L	ENSG00000186871	LUSC	86.0279
ERCC6L	ENSG00000186871	MESO	17.4419
ERCC6L	ENSG00000186871	DLBC	77.0833
ERCC6L	ENSG00000186871	UVM	0
ERCC6L2	ENSG00000182150	LGG	93.0057
ERCC6L2	ENSG00000182150	KIRP	51.9031
ERCC6L2	ENSG00000182150	CESC	58.4967
ERCC6L2	ENSG00000182150	BLCA	41.3625
ERCC6L2	ENSG00000182150	TGCT	62.1795
ERCC6L2	ENSG00000182150	KIRC	75.7009
ERCC6L2	ENSG00000182150	LIHC	8.82353
ERCC6L2	ENSG00000182150	LUSC	70.0599
ERCC6L2	ENSG00000182150	CRC	64.5768
ERCC6L2	ENSG00000182150	LUAD	61.2167
ERCC6L2	ENSG00000182150	LAML	99.3377
ERCC6L2	ENSG00000182150	THCA	79.6078
ERCC6L2	ENSG00000182150	PAAD	63.4831
ERCC6L2	ENSG00000182150	GBM	77.381
ERCC6L2	ENSG00000182150	BRCA	75
ERCC6L2	ENSG00000182150	STAD	84
ERCC6L2	ENSG00000182150	PRAD	82.3647
ERCC6L2	ENSG00000182150	DLBC	56.25
ERCC6L2	ENSG00000182150	SKCM	66.879
ERCC6L2	ENSG00000182150	ACC	60.7595
ERCC6L2	ENSG00000182150	PCPG	74.8634
ERCC6L2	ENSG00000182150	UCEC	31.9343
ERCC6L2	ENSG00000182150	THYM	89.916
ERCC6L2	ENSG00000182150	SARC	75.6654
ERCC6L2	ENSG00000182150	UVM	28.75
ERCC6L2	ENSG00000182150	HNSC	68.5259
ERCC6L2	ENSG00000182150	KICH	83.0769
ERCC6L2	ENSG00000182150	MESO	54.6512
ERCC6L2	ENSG00000182150	OV	28.496
ERCC6L2	ENSG00000182150	ESCA	97.5309
ERCC6L2	ENSG00000182150	CHOL	55.5556
ERCC6L2	ENSG00000182150	UCS	51.7857
HELLS	ENSG00000119969	BLCA	89.781
HELLS	ENSG00000119969	CESC	99.0196
HELLS	ENSG00000119969	LGG	12.6654
HELLS	ENSG00000119969	LIHC	28.6096
HELLS	ENSG00000119969	STAD	93.0667
HELLS	ENSG00000119969	DLBC	95.8333
HELLS	ENSG00000119969	LAML	99.3377
HELLS	ENSG00000119969	KIRP	29.0657
HELLS	ENSG00000119969	THCA	14.5098
HELLS	ENSG00000119969	BRCA	76.9022
HELLS	ENSG00000119969	KIRC	22.243
HELLS	ENSG00000119969	PRAD	7.01403
HELLS	ENSG00000119969	PAAD	38.2022
HELLS	ENSG00000119969	MESO	55.814
HELLS	ENSG00000119969	ACC	41.7722
HELLS	ENSG00000119969	LUSC	95.01
HELLS	ENSG00000119969	KICH	6.15385
HELLS	ENSG00000119969	LUAD	63.6882
HELLS	ENSG00000119969	SARC	70.3422
HELLS	ENSG00000119969	HNSC	81.8725
HELLS	ENSG00000119969	CRC	93.1034
HELLS	ENSG00000119969	UCEC	86.8613
HELLS	ENSG00000119969	TGCT	99.359
HELLS	ENSG00000119969	UVM	5
HELLS	ENSG00000119969	OV	79.4195
HELLS	ENSG00000119969	UCS	94.6429
HELLS	ENSG00000119969	SKCM	71.1253
HELLS	ENSG00000119969	PCPG	19.6721
HELLS	ENSG00000119969	CHOL	55.5556
HELLS	ENSG00000119969	ESCA	98.7654
HELLS	ENSG00000119969	GBM	44.6429
HELLS	ENSG00000119969	THYM	95.7983
HLTF	ENSG00000071794	BLCA	99.5134
HLTF	ENSG00000071794	CESC	100
HLTF	ENSG00000071794	DLBC	93.75
HLTF	ENSG00000071794	STAD	93.6
HLTF	ENSG00000071794	THCA	99.6078
HLTF	ENSG00000071794	KIRP	99.308
HLTF	ENSG00000071794	LGG	100
HLTF	ENSG00000071794	PRAD	100
HLTF	ENSG00000071794	SARC	100
HLTF	ENSG00000071794	KIRC	99.6262
HLTF	ENSG00000071794	ACC	100
HLTF	ENSG00000071794	KICH	98.4615
HLTF	ENSG00000071794	BRCA	100
HLTF	ENSG00000071794	SKCM	97.6645
HLTF	ENSG00000071794	HNSC	95.8167
HLTF	ENSG00000071794	LUAD	100
HLTF	ENSG00000071794	UCEC	97.9927
HLTF	ENSG00000071794	CHOL	100
HLTF	ENSG00000071794	UVM	71.25
HLTF	ENSG00000071794	PAAD	99.4382
HLTF	ENSG00000071794	CRC	84.4828
HLTF	ENSG00000071794	TGCT	100
HLTF	ENSG00000071794	LAML	100
HLTF	ENSG00000071794	PCPG	100
HLTF	ENSG00000071794	UCS	100
HLTF	ENSG00000071794	MESO	100
HLTF	ENSG00000071794	THYM	98.3193
HLTF	ENSG00000071794	ESCA	98.1481
HLTF	ENSG00000071794	OV	100
HLTF	ENSG00000071794	LIHC	98.6631
HLTF	ENSG00000071794	LUSC	98.8024
HLTF	ENSG00000071794	GBM	100
INO80	ENSG00000128908	THCA	100
INO80	ENSG00000128908	LGG	100
INO80	ENSG00000128908	SKCM	100
INO80	ENSG00000128908	UCEC	99.8175
INO80	ENSG00000128908	KIRC	99.8131
INO80	ENSG00000128908	LUAD	100
INO80	ENSG00000128908	CHOL	100
INO80	ENSG00000128908	SARC	100
INO80	ENSG00000128908	LAML	100
INO80	ENSG00000128908	BRCA	100
INO80	ENSG00000128908	GBM	98.8095
INO80	ENSG00000128908	TGCT	100
INO80	ENSG00000128908	ACC	98.7342
INO80	ENSG00000128908	KIRP	100
INO80	ENSG00000128908	BLCA	100
INO80	ENSG00000128908	MESO	100
INO80	ENSG00000128908	LIHC	98.6631
INO80	ENSG00000128908	UVM	100
INO80	ENSG00000128908	PCPG	100
INO80	ENSG00000128908	CRC	100
INO80	ENSG00000128908	ESCA	100
INO80	ENSG00000128908	STAD	100
INO80	ENSG00000128908	UCS	100
INO80	ENSG00000128908	PAAD	100
INO80	ENSG00000128908	KICH	100
INO80	ENSG00000128908	THYM	100
INO80	ENSG00000128908	LUSC	99.8004
INO80	ENSG00000128908	PRAD	100
INO80	ENSG00000128908	CESC	100
INO80	ENSG00000128908	HNSC	100
INO80	ENSG00000128908	OV	99.7361
INO80	ENSG00000128908	DLBC	100
RAD54B	ENSG00000197275	STAD	29.0667
RAD54B	ENSG00000197275	LUAD	12.5475
RAD54B	ENSG00000197275	MESO	1.16279
RAD54B	ENSG00000197275	LGG	4.34783
RAD54B	ENSG00000197275	TGCT	76.2821
RAD54B	ENSG00000197275	CHOL	8.33333
RAD54B	ENSG00000197275	LIHC	3.20856
RAD54B	ENSG00000197275	BRCA	31.3406
RAD54B	ENSG00000197275	KIRP	2.42215
RAD54B	ENSG00000197275	PAAD	1.1236
RAD54B	ENSG00000197275	ESCA	39.5062
RAD54B	ENSG00000197275	ACC	5.06329
RAD54B	ENSG00000197275	LAML	19.2053
RAD54B	ENSG00000197275	BLCA	32.6034
RAD54B	ENSG00000197275	THYM	20.1681
RAD54B	ENSG00000197275	CESC	51.634
RAD54B	ENSG00000197275	LUSC	37.9242
RAD54B	ENSG00000197275	SKCM	15.7113
RAD54B	ENSG00000197275	HNSC	14.5418
RAD54B	ENSG00000197275	UCS	41.0714
RAD54B	ENSG00000197275	SARC	6.46388
RAD54B	ENSG00000197275	CRC	23.3542
RAD54B	ENSG00000197275	PRAD	1.80361
RAD54B	ENSG00000197275	KICH	0
RAD54B	ENSG00000197275	KIRC	8.41122
RAD54B	ENSG00000197275	OV	40.6332
RAD54B	ENSG00000197275	PCPG	1.0929
RAD54B	ENSG00000197275	DLBC	18.75
RAD54B	ENSG00000197275	GBM	15.4762
RAD54B	ENSG00000197275	THCA	0.196078
RAD54B	ENSG00000197275	UCEC	35.219
RAD54B	ENSG00000197275	UVM	2.5
RAD54L	ENSG00000085999	CHOL	77.7778
RAD54L	ENSG00000085999	STAD	88.8
RAD54L	ENSG00000085999	TGCT	99.359
RAD54L	ENSG00000085999	THYM	87.395
RAD54L	ENSG00000085999	KIRP	11.0727
RAD54L	ENSG00000085999	HNSC	95.0199
RAD54L	ENSG00000085999	BRCA	75.2717
RAD54L	ENSG00000085999	LGG	23.8185
RAD54L	ENSG00000085999	BLCA	92.2141
RAD54L	ENSG00000085999	ESCA	96.9136
RAD54L	ENSG00000085999	CESC	99.6732
RAD54L	ENSG00000085999	ACC	32.9114
RAD54L	ENSG00000085999	SKCM	91.0828
RAD54L	ENSG00000085999	KICH	4.61538
RAD54L	ENSG00000085999	LUSC	97.4052
RAD54L	ENSG00000085999	SARC	84.0304
RAD54L	ENSG00000085999	LUAD	68.0608
RAD54L	ENSG00000085999	CRC	98.5893
RAD54L	ENSG00000085999	LIHC	26.2032
RAD54L	ENSG00000085999	LAML	100
RAD54L	ENSG00000085999	KIRC	27.8505
RAD54L	ENSG00000085999	PRAD	9.61924
RAD54L	ENSG00000085999	UCS	100
RAD54L	ENSG00000085999	DLBC	97.9167
RAD54L	ENSG00000085999	PCPG	0
RAD54L	ENSG00000085999	PAAD	44.9438
RAD54L	ENSG00000085999	THCA	1.76471
RAD54L	ENSG00000085999	GBM	84.5238
RAD54L	ENSG00000085999	MESO	62.7907
RAD54L	ENSG00000085999	OV	95.5145
RAD54L	ENSG00000085999	UCEC	91.2409
RAD54L	ENSG00000085999	UVM	5
RAD54L2	ENSG00000164080	BRCA	99.0036
RAD54L2	ENSG00000164080	THYM	100
RAD54L2	ENSG00000164080	TGCT	100
RAD54L2	ENSG00000164080	LGG	100
RAD54L2	ENSG00000164080	LIHC	86.3636
RAD54L2	ENSG00000164080	SARC	97.3384
RAD54L2	ENSG00000164080	SKCM	99.5754
RAD54L2	ENSG00000164080	BLCA	97.5669
RAD54L2	ENSG00000164080	KICH	100
RAD54L2	ENSG00000164080	CHOL	86.1111
RAD54L2	ENSG00000164080	CESC	96.732
RAD54L2	ENSG00000164080	KIRP	96.8858
RAD54L2	ENSG00000164080	CRC	98.5893
RAD54L2	ENSG00000164080	HNSC	92.2311
RAD54L2	ENSG00000164080	THCA	99.6078
RAD54L2	ENSG00000164080	KIRC	93.6449
RAD54L2	ENSG00000164080	GBM	92.8571
RAD54L2	ENSG00000164080	UCS	98.2143
RAD54L2	ENSG00000164080	STAD	99.7333
RAD54L2	ENSG00000164080	LAML	100
RAD54L2	ENSG00000164080	DLBC	97.9167
RAD54L2	ENSG00000164080	PAAD	97.191
RAD54L2	ENSG00000164080	LUSC	96.8064
RAD54L2	ENSG00000164080	ACC	93.6709
RAD54L2	ENSG00000164080	LUAD	95.2471
RAD54L2	ENSG00000164080	MESO	91.8605
RAD54L2	ENSG00000164080	PRAD	100
RAD54L2	ENSG00000164080	ESCA	100
RAD54L2	ENSG00000164080	UVM	87.5
RAD54L2	ENSG00000164080	UCEC	99.8175
RAD54L2	ENSG00000164080	PCPG	98.9071
RAD54L2	ENSG00000164080	OV	93.6675
SHPRH	ENSG00000146414	BLCA	5.59611
SHPRH	ENSG00000146414	THCA	9.21569
SHPRH	ENSG00000146414	LIHC	0.26738
SHPRH	ENSG00000146414	LUAD	7.22433
SHPRH	ENSG00000146414	LGG	29.1115
SHPRH	ENSG00000146414	STAD	31.2
SHPRH	ENSG00000146414	ACC	1.26582
SHPRH	ENSG00000146414	MESO	1.16279
SHPRH	ENSG00000146414	KIRP	10.7266
SHPRH	ENSG00000146414	TGCT	37.8205
SHPRH	ENSG00000146414	CHOL	5.55556
SHPRH	ENSG00000146414	BRCA	31.7935
SHPRH	ENSG00000146414	CESC	3.59477
SHPRH	ENSG00000146414	OV	2.90237
SHPRH	ENSG00000146414	KIRC	22.9907
SHPRH	ENSG00000146414	PRAD	22.8457
SHPRH	ENSG00000146414	UCEC	3.10219
SHPRH	ENSG00000146414	LUSC	16.5669
SHPRH	ENSG00000146414	THYM	12.605
SHPRH	ENSG00000146414	SKCM	9.34183
SHPRH	ENSG00000146414	KICH	3.07692
SHPRH	ENSG00000146414	UVM	1.25
SHPRH	ENSG00000146414	SARC	14.0684
SHPRH	ENSG00000146414	CRC	6.58307
SHPRH	ENSG00000146414	PAAD	2.24719
SHPRH	ENSG00000146414	HNSC	8.16733
SHPRH	ENSG00000146414	GBM	3.57143
SHPRH	ENSG00000146414	LAML	97.351
SHPRH	ENSG00000146414	ESCA	48.1481
SHPRH	ENSG00000146414	DLBC	4.16667
SHPRH	ENSG00000146414	PCPG	2.73224
SHPRH	ENSG00000146414	UCS	7.14286
SMARCA1	ENSG00000102038	LUAD	100
SMARCA1	ENSG00000102038	DLBC	58.3333
SMARCA1	ENSG00000102038	BLCA	99.0268
SMARCA1	ENSG00000102038	KICH	100
SMARCA1	ENSG00000102038	CESC	89.8693
SMARCA1	ENSG00000102038	CHOL	97.2222
SMARCA1	ENSG00000102038	BRCA	99.1848
SMARCA1	ENSG00000102038	LGG	100
SMARCA1	ENSG00000102038	LIHC	99.7326
SMARCA1	ENSG00000102038	LAML	20.5298
SMARCA1	ENSG00000102038	PRAD	99.7996
SMARCA1	ENSG00000102038	STAD	94.4
SMARCA1	ENSG00000102038	UCEC	98.7226
SMARCA1	ENSG00000102038	ACC	100
SMARCA1	ENSG00000102038	SKCM	97.8769
SMARCA1	ENSG00000102038	TGCT	79.4872
SMARCA1	ENSG00000102038	THCA	100
SMARCA1	ENSG00000102038	SARC	99.2395
SMARCA1	ENSG00000102038	KIRP	99.308
SMARCA1	ENSG00000102038	ESCA	95.679
SMARCA1	ENSG00000102038	PAAD	99.4382
SMARCA1	ENSG00000102038	GBM	100
SMARCA1	ENSG00000102038	KIRC	100
SMARCA1	ENSG00000102038	THYM	93.2773
SMARCA1	ENSG00000102038	MESO	100
SMARCA1	ENSG00000102038	CRC	73.6677
SMARCA1	ENSG00000102038	LUSC	99.6008
SMARCA1	ENSG00000102038	OV	98.4169
SMARCA1	ENSG00000102038	HNSC	94.2231
SMARCA1	ENSG00000102038	UVM	100
SMARCA1	ENSG00000102038	UCS	98.2143
SMARCA1	ENSG00000102038	PCPG	100
SMARCA2	ENSG00000080503	STAD	99.4667
SMARCA2	ENSG00000080503	SKCM	99.7877
SMARCA2	ENSG00000080503	CHOL	97.2222
SMARCA2	ENSG00000080503	THCA	100
SMARCA2	ENSG00000080503	CESC	99.6732
SMARCA2	ENSG00000080503	TGCT	98.7179
SMARCA2	ENSG00000080503	PRAD	100
SMARCA2	ENSG00000080503	UCEC	98.1752
SMARCA2	ENSG00000080503	THYM	100
SMARCA2	ENSG00000080503	LGG	100
SMARCA2	ENSG00000080503	KICH	100
SMARCA2	ENSG00000080503	LUAD	100
SMARCA2	ENSG00000080503	SARC	100
SMARCA2	ENSG00000080503	LUSC	99.8004
SMARCA2	ENSG00000080503	CRC	99.8433
SMARCA2	ENSG00000080503	BRCA	100
SMARCA2	ENSG00000080503	UVM	100
SMARCA2	ENSG00000080503	KIRC	100
SMARCA2	ENSG00000080503	UCS	98.2143
SMARCA2	ENSG00000080503	ESCA	100
SMARCA2	ENSG00000080503	MESO	100
SMARCA2	ENSG00000080503	LAML	100
SMARCA2	ENSG00000080503	BLCA	99.7567
SMARCA2	ENSG00000080503	OV	98.4169
SMARCA2	ENSG00000080503	ACC	100
SMARCA2	ENSG00000080503	PAAD	100
SMARCA2	ENSG00000080503	KIRP	100
SMARCA2	ENSG00000080503	PCPG	100
SMARCA2	ENSG00000080503	LIHC	97.5936
SMARCA2	ENSG00000080503	HNSC	99.6016
SMARCA2	ENSG00000080503	GBM	100
SMARCA2	ENSG00000080503	DLBC	100
SMARCA4	ENSG00000127616	BLCA	100
SMARCA4	ENSG00000127616	LGG	100
SMARCA4	ENSG00000127616	LUAD	99.8099
SMARCA4	ENSG00000127616	CESC	100
SMARCA4	ENSG00000127616	LUSC	100
SMARCA4	ENSG00000127616	UVM	100
SMARCA4	ENSG00000127616	CHOL	100
SMARCA4	ENSG00000127616	THYM	100
SMARCA4	ENSG00000127616	KIRP	100
SMARCA4	ENSG00000127616	UCEC	100
SMARCA4	ENSG00000127616	BRCA	100
SMARCA4	ENSG00000127616	PAAD	100
SMARCA4	ENSG00000127616	KIRC	100
SMARCA4	ENSG00000127616	TGCT	100
SMARCA4	ENSG00000127616	PRAD	100
SMARCA4	ENSG00000127616	MESO	100
SMARCA4	ENSG00000127616	LAML	100
SMARCA4	ENSG00000127616	STAD	100
SMARCA4	ENSG00000127616	PCPG	100
SMARCA4	ENSG00000127616	LIHC	99.7326
SMARCA4	ENSG00000127616	SKCM	100
SMARCA4	ENSG00000127616	ACC	100
SMARCA4	ENSG00000127616	OV	100
SMARCA4	ENSG00000127616	GBM	100
SMARCA4	ENSG00000127616	HNSC	100
SMARCA4	ENSG00000127616	SARC	100
SMARCA4	ENSG00000127616	DLBC	100
SMARCA4	ENSG00000127616	ESCA	100
SMARCA4	ENSG00000127616	UCS	100
SMARCA4	ENSG00000127616	KICH	100
SMARCA4	ENSG00000127616	THCA	100
SMARCA4	ENSG00000127616	CRC	100
SMARCA5	ENSG00000153147	BLCA	100
SMARCA5	ENSG00000153147	TGCT	100
SMARCA5	ENSG00000153147	LUAD	100
SMARCA5	ENSG00000153147	LUSC	100
SMARCA5	ENSG00000153147	UCEC	100
SMARCA5	ENSG00000153147	LIHC	100
SMARCA5	ENSG00000153147	LGG	100
SMARCA5	ENSG00000153147	ACC	100
SMARCA5	ENSG00000153147	OV	100
SMARCA5	ENSG00000153147	BRCA	100
SMARCA5	ENSG00000153147	MESO	100
SMARCA5	ENSG00000153147	UCS	100
SMARCA5	ENSG00000153147	LAML	100
SMARCA5	ENSG00000153147	STAD	100
SMARCA5	ENSG00000153147	DLBC	100
SMARCA5	ENSG00000153147	THYM	100
SMARCA5	ENSG00000153147	CHOL	100
SMARCA5	ENSG00000153147	PCPG	100
SMARCA5	ENSG00000153147	THCA	100
SMARCA5	ENSG00000153147	CESC	100
SMARCA5	ENSG00000153147	SARC	100
SMARCA5	ENSG00000153147	HNSC	100
SMARCA5	ENSG00000153147	UVM	95
SMARCA5	ENSG00000153147	KIRC	100
SMARCA5	ENSG00000153147	PAAD	100
SMARCA5	ENSG00000153147	ESCA	100
SMARCA5	ENSG00000153147	PRAD	100
SMARCA5	ENSG00000153147	GBM	100
SMARCA5	ENSG00000153147	SKCM	99.3631
SMARCA5	ENSG00000153147	KICH	100
SMARCA5	ENSG00000153147	KIRP	100
SMARCA5	ENSG00000153147	CRC	99.8433
SMARCAD1	ENSG00000163104	UCEC	97.4453
SMARCAD1	ENSG00000163104	LUAD	100
SMARCAD1	ENSG00000163104	KIRC	99.8131
SMARCAD1	ENSG00000163104	TGCT	99.359
SMARCAD1	ENSG00000163104	LUSC	100
SMARCAD1	ENSG00000163104	OV	99.7361
SMARCAD1	ENSG00000163104	SARC	98.0989
SMARCAD1	ENSG00000163104	MESO	98.8372
SMARCAD1	ENSG00000163104	STAD	100
SMARCAD1	ENSG00000163104	LAML	100
SMARCAD1	ENSG00000163104	LGG	100
SMARCAD1	ENSG00000163104	CHOL	100
SMARCAD1	ENSG00000163104	ACC	98.7342
SMARCAD1	ENSG00000163104	THCA	99.4118
SMARCAD1	ENSG00000163104	THYM	95.7983
SMARCAD1	ENSG00000163104	KIRP	98.6159
SMARCAD1	ENSG00000163104	PAAD	98.8764
SMARCAD1	ENSG00000163104	BRCA	99.5471
SMARCAD1	ENSG00000163104	GBM	100
SMARCAD1	ENSG00000163104	UCS	100
SMARCAD1	ENSG00000163104	ESCA	100
SMARCAD1	ENSG00000163104	KICH	100
SMARCAD1	ENSG00000163104	DLBC	97.9167
SMARCAD1	ENSG00000163104	BLCA	99.2701
SMARCAD1	ENSG00000163104	SKCM	95.3291
SMARCAD1	ENSG00000163104	HNSC	97.4104
SMARCAD1	ENSG00000163104	LIHC	80.7487
SMARCAD1	ENSG00000163104	CESC	98.366
SMARCAD1	ENSG00000163104	CRC	98.5893
SMARCAD1	ENSG00000163104	PRAD	99.1984
SMARCAD1	ENSG00000163104	UVM	93.75
SMARCAD1	ENSG00000163104	PCPG	99.4536
SMARCAL1	ENSG00000138375	LGG	100
SMARCAL1	ENSG00000138375	TGCT	100
SMARCAL1	ENSG00000138375	CHOL	100
SMARCAL1	ENSG00000138375	BRCA	100
SMARCAL1	ENSG00000138375	SARC	100
SMARCAL1	ENSG00000138375	LUSC	100
SMARCAL1	ENSG00000138375	UCS	100
SMARCAL1	ENSG00000138375	MESO	100
SMARCAL1	ENSG00000138375	UCEC	100
SMARCAL1	ENSG00000138375	CESC	100
SMARCAL1	ENSG00000138375	KIRP	100
SMARCAL1	ENSG00000138375	KICH	100
SMARCAL1	ENSG00000138375	LIHC	100
SMARCAL1	ENSG00000138375	UVM	100
SMARCAL1	ENSG00000138375	KIRC	99.8131
SMARCAL1	ENSG00000138375	BLCA	100
SMARCAL1	ENSG00000138375	ESCA	100
SMARCAL1	ENSG00000138375	LUAD	100
SMARCAL1	ENSG00000138375	LAML	100
SMARCAL1	ENSG00000138375	ACC	100
SMARCAL1	ENSG00000138375	PRAD	100
SMARCAL1	ENSG00000138375	THCA	100
SMARCAL1	ENSG00000138375	THYM	100
SMARCAL1	ENSG00000138375	OV	100
SMARCAL1	ENSG00000138375	CRC	100
SMARCAL1	ENSG00000138375	PAAD	100
SMARCAL1	ENSG00000138375	DLBC	100
SMARCAL1	ENSG00000138375	STAD	100
SMARCAL1	ENSG00000138375	SKCM	99.7877
SMARCAL1	ENSG00000138375	PCPG	100
SMARCAL1	ENSG00000138375	HNSC	100
SMARCAL1	ENSG00000138375	GBM	100
SRCAP	ENSG00000080603	MESO	100
SRCAP	ENSG00000080603	LGG	100
SRCAP	ENSG00000080603	LIHC	100
SRCAP	ENSG00000080603	BLCA	100
SRCAP	ENSG00000080603	UCS	100
SRCAP	ENSG00000080603	ACC	100
SRCAP	ENSG00000080603	STAD	100
SRCAP	ENSG00000080603	KIRC	100
SRCAP	ENSG00000080603	OV	100
SRCAP	ENSG00000080603	SARC	100
SRCAP	ENSG00000080603	TGCT	100
SRCAP	ENSG00000080603	THCA	100
SRCAP	ENSG00000080603	ESCA	100
SRCAP	ENSG00000080603	LUSC	100
SRCAP	ENSG00000080603	LAML	100
SRCAP	ENSG00000080603	BRCA	100
SRCAP	ENSG00000080603	LUAD	100
SRCAP	ENSG00000080603	THYM	100
SRCAP	ENSG00000080603	CHOL	100
SRCAP	ENSG00000080603	PRAD	100
SRCAP	ENSG00000080603	PAAD	100
SRCAP	ENSG00000080603	CESC	100
SRCAP	ENSG00000080603	UVM	100
SRCAP	ENSG00000080603	GBM	100
SRCAP	ENSG00000080603	KIRP	100
SRCAP	ENSG00000080603	KICH	100
SRCAP	ENSG00000080603	UCEC	100
SRCAP	ENSG00000080603	DLBC	100
SRCAP	ENSG00000080603	PCPG	100
SRCAP	ENSG00000080603	CRC	100
SRCAP	ENSG00000080603	HNSC	100
SRCAP	ENSG00000080603	SKCM	100
TTF2	ENSG00000116830	TGCT	99.359
TTF2	ENSG00000116830	LGG	28.9225
TTF2	ENSG00000116830	LUAD	96.1977
TTF2	ENSG00000116830	LIHC	20.0535
TTF2	ENSG00000116830	LUSC	98.8024
TTF2	ENSG00000116830	KIRC	71.5888
TTF2	ENSG00000116830	UCS	92.8571
TTF2	ENSG00000116830	MESO	63.9535
TTF2	ENSG00000116830	SARC	74.9049
TTF2	ENSG00000116830	LAML	100
TTF2	ENSG00000116830	STAD	98.6667
TTF2	ENSG00000116830	BLCA	96.3504
TTF2	ENSG00000116830	UCEC	93.2482
TTF2	ENSG00000116830	CHOL	86.1111
TTF2	ENSG00000116830	ACC	81.0127
TTF2	ENSG00000116830	THCA	75.6863
TTF2	ENSG00000116830	CESC	96.4052
TTF2	ENSG00000116830	UVM	42.5
TTF2	ENSG00000116830	OV	94.9868
TTF2	ENSG00000116830	BRCA	95.1993
TTF2	ENSG00000116830	ESCA	98.7654
TTF2	ENSG00000116830	THYM	86.5546
TTF2	ENSG00000116830	DLBC	87.5
TTF2	ENSG00000116830	PCPG	22.9508
TTF2	ENSG00000116830	PRAD	61.7234
TTF2	ENSG00000116830	PAAD	82.5843
TTF2	ENSG00000116830	SKCM	93.8429
TTF2	ENSG00000116830	GBM	89.881
TTF2	ENSG00000116830	KIRP	77.8547
TTF2	ENSG00000116830	CRC	99.6865
TTF2	ENSG00000116830	KICH	60
TTF2	ENSG00000116830	HNSC	91.8327
ZRANB3	ENSG00000121988	DLBC	16.6667
ZRANB3	ENSG00000121988	KIRP	1.38408
ZRANB3	ENSG00000121988	ESCA	30.2469
ZRANB3	ENSG00000121988	OV	30.8707
ZRANB3	ENSG00000121988	UCS	53.5714
ZRANB3	ENSG00000121988	BRCA	21.558
ZRANB3	ENSG00000121988	CESC	13.3987
ZRANB3	ENSG00000121988	UCEC	25.9124
ZRANB3	ENSG00000121988	CHOL	5.55556
ZRANB3	ENSG00000121988	MESO	5.81395
ZRANB3	ENSG00000121988	LIHC	3.47594
ZRANB3	ENSG00000121988	LUAD	5.89354
ZRANB3	ENSG00000121988	THYM	36.1345
ZRANB3	ENSG00000121988	GBM	4.16667
ZRANB3	ENSG00000121988	THCA	2.7451
ZRANB3	ENSG00000121988	UVM	1.25
ZRANB3	ENSG00000121988	SARC	12.9278
ZRANB3	ENSG00000121988	TGCT	60.2564
ZRANB3	ENSG00000121988	LGG	2.6465
ZRANB3	ENSG00000121988	ACC	10.1266
ZRANB3	ENSG00000121988	BLCA	4.86618
ZRANB3	ENSG00000121988	LUSC	15.3693
ZRANB3	ENSG00000121988	STAD	13.8667
ZRANB3	ENSG00000121988	PAAD	0
ZRANB3	ENSG00000121988	SKCM	10.4034
ZRANB3	ENSG00000121988	PCPG	3.27869
ZRANB3	ENSG00000121988	CRC	13.4796
ZRANB3	ENSG00000121988	PRAD	15.2305
ZRANB3	ENSG00000121988	KICH	1.53846
ZRANB3	ENSG00000121988	KIRC	3.17757
ZRANB3	ENSG00000121988	HNSC	4.18327
ZRANB3	ENSG00000121988	LAML	96.6887
