# Supplementary material for: Integrated analysis of genes encoding ATP‐dependent chromatin remodellers identifies CHD7 as a potential target for colorectal cancer therapy
Source: Clin Transl Med. 2022 Jul 5;12(7):e953. doi: 10.1002/ctm2.953 (PMC9254903; doi:10.1002/ctm2.953)
Supplement: Supplementary file 10 — Table S8 Summary of differently expressed ATPCR genes in each cancer type [file CTM2-12-e953-s009.xlsx]

## Sheet: Supplementary Table 8
Supplementary Table 8. Summary of differently expressed ATPCR genes in each cancer type
HGNC Symbol	Ensembl Gene ID	CancerType	P-value	log2FC
CHD7	ENSG00000171316	UCEC	2.62e-05	0.802799
RAD54L	ENSG00000085999	UCEC	2.38e-07	2.87743
SMARCA2	ENSG00000080503	UCEC	2.38e-07	-0.695929
TTF2	ENSG00000116830	UCEC	5.96e-06	0.808108
ACTR5	ENSG00000101442	STAD	1.49e-08	0.540705
CHD7	ENSG00000171316	STAD	1.49e-08	0.789884
HELLS	ENSG00000119969	STAD	1.49e-08	1.44332
TTF2	ENSG00000116830	STAD	3.73e-07	0.659117
ACTL6A	ENSG00000136518	LUSC	1.42e-14	0.689191
HELLS	ENSG00000119969	LUSC	1.42e-14	2.23936
HLTF	ENSG00000071794	LUSC	1.96e-11	0.601411
RAD54L	ENSG00000085999	LUSC	1.42e-14	3.04061
TTF2	ENSG00000116830	LUSC	9.73e-13	0.886404
TTF2	ENSG00000116830	LUAD	3.64e-10	0.595598
ACTL6A	ENSG00000136518	LIHC	1.93e-08	0.53202
ACTR5	ENSG00000101442	LIHC	3.08e-09	0.749366
HLTF	ENSG00000071794	LIHC	2.41e-08	0.584053
SMARCA4	ENSG00000127616	LIHC	7.79e-10	0.74721
SMARCAL1	ENSG00000138375	LIHC	1.71e-09	0.62894
SRCAP	ENSG00000080603	LIHC	2.41e-08	0.536187
HLTF	ENSG00000071794	HNSC	2.88e-07	0.601413
TTF2	ENSG00000116830	ESCA	0.0078125	0.596173
ACTR5	ENSG00000101442	CRC	9.35e-10	0.510972
CHD7	ENSG00000171316	CRC	1.04e-07	0.569172
HELLS	ENSG00000119969	CRC	4.92e-08	0.917505
RAD54L	ENSG00000085999	CRC	5.52e-09	0.883132
ACTL6A	ENSG00000136518	CHOL	0.00390625	1.06496
ACTR8	ENSG00000113812	CHOL	0.00390625	0.793314
CHD3	ENSG00000170004	CHOL	0.00390625	1.93555
CHD8	ENSG00000100888	CHOL	0.00390625	1.00903
EP400	ENSG00000183495	CHOL	0.00390625	1.32043
INO80	ENSG00000128908	CHOL	0.00390625	0.954669
SMARCA5	ENSG00000153147	CHOL	0.00390625	0.663029
SMARCAD1	ENSG00000163104	CHOL	0.00390625	0.99324
ACTL6A	ENSG00000136518	BLCA	7.63e-06	0.523707
RAD54L	ENSG00000085999	BLCA	3.81e-06	1.77524
TTF2	ENSG00000116830	BLCA	3.81e-06	0.879461
