# Supplementary material for: Integrated analysis of genes encoding ATP‐dependent chromatin remodellers identifies CHD7 as a potential target for colorectal cancer therapy
Source: Clin Transl Med. 2022 Jul 5;12(7):e953. doi: 10.1002/ctm2.953 (PMC9254903; doi:10.1002/ctm2.953)
Supplement: Supplementary file 11 — Table S9 Summary of ATPCRs significant correlation between expression and CNVs in different cancer types [file CTM2-12-e953-s012.xlsx]

Supplementary Data 9. Summary of ATPCRs significant correlation between expression and CNVs in different cancer types
HGNC Symbol	Ensembl Gene ID	CancerType	Correlation	P-value
ACTB	ENSG00000075624	UCS	0.266099909	0.04956662
ACTB	ENSG00000075624	CESC	0.297376208	2.25E-07
ACTB	ENSG00000075624	DLBC	0.247632952	0.089702132
ACTB	ENSG00000075624	BRCA	0.256077024	6.70E-18
ACTB	ENSG00000075624	PCPG	0.087005288	0.272443012
ACTB	ENSG00000075624	UVM	0.082874152	0.464876061
ACTB	ENSG00000075624	KIRC	-0.017361255	0.688949144
ACTB	ENSG00000075624	PAAD	-0.021720815	0.774771173
ACTB	ENSG00000075624	ACC	0.159761058	0.165167461
ACTB	ENSG00000075624	CHOL	-0.197981246	0.247081936
ACTB	ENSG00000075624	CRC	0.097534898	0.012784026
ACTB	ENSG00000075624	SARC	0.111435274	0.075688059
ACTB	ENSG00000075624	THCA	0.083692006	0.06307004
ACTB	ENSG00000075624	OV	0.393916012	3.49E-15
ACTB	ENSG00000075624	LUAD	0.334088556	1.19E-15
ACTB	ENSG00000075624	PRAD	0.01107941	0.804999423
ACTB	ENSG00000075624	MESO	0.090342229	0.408104853
ACTB	ENSG00000075624	TGCT	0.058036067	0.480534874
ACTB	ENSG00000075624	KICH	0.158141749	0.208328335
ACTB	ENSG00000075624	BLCA	0.148346403	0.002508143
ACTB	ENSG00000075624	HNSC	0.340065093	7.73E-15
ACTB	ENSG00000075624	LGG	0.336965203	5.93E-15
ACTB	ENSG00000075624	KIRP	0.353090764	8.04E-10
ACTB	ENSG00000075624	THYM	0.020807056	0.823036948
ACTB	ENSG00000075624	GBM	0.161232928	0.047955912
ACTB	ENSG00000075624	LAML	0.227634381	0.004522315
ACTB	ENSG00000075624	LIHC	0.126729135	0.015551121
ACTB	ENSG00000075624	ESCA	0.255333832	0.001119598
ACTB	ENSG00000075624	LUSC	0.324543887	1.12E-13
ACTB	ENSG00000075624	UCEC	0.158833637	0.00019147
ACTB	ENSG00000075624	SKCM	0.153716399	0.003195786
ACTB	ENSG00000075624	STAD	0.14794758	0.004138751
ACTL6A	ENSG00000136518	BRCA	0.639877477	1.69E-127
ACTL6A	ENSG00000136518	THCA	0.05602424	0.213859392
ACTL6A	ENSG00000136518	STAD	0.629301309	1.22E-42
ACTL6A	ENSG00000136518	LAML	0.137430073	0.089198348
ACTL6A	ENSG00000136518	LGG	0.315646718	3.24E-13
ACTL6A	ENSG00000136518	PRAD	0.361760531	7.11E-17
ACTL6A	ENSG00000136518	SARC	0.508352161	3.66E-18
ACTL6A	ENSG00000136518	BLCA	0.585701414	2.13E-39
ACTL6A	ENSG00000136518	HNSC	0.72840398	7.92E-83
ACTL6A	ENSG00000136518	CHOL	0.560290482	0.000379795
ACTL6A	ENSG00000136518	CESC	0.716924116	2.39E-47
ACTL6A	ENSG00000136518	KIRC	0.40012122	5.99E-22
ACTL6A	ENSG00000136518	UVM	0.445516195	3.46E-05
ACTL6A	ENSG00000136518	GBM	0.49546916	9.94E-11
ACTL6A	ENSG00000136518	TGCT	0.46487399	2.06E-09
ACTL6A	ENSG00000136518	KICH	0.191378435	0.126721706
ACTL6A	ENSG00000136518	ESCA	0.793129225	7.53E-36
ACTL6A	ENSG00000136518	UCEC	0.526845946	2.15E-40
ACTL6A	ENSG00000136518	SKCM	0.582633297	1.19E-34
ACTL6A	ENSG00000136518	KIRP	0.32249126	2.41E-08
ACTL6A	ENSG00000136518	CRC	0.377853681	1.60E-23
ACTL6A	ENSG00000136518	OV	0.7019987	3.34E-56
ACTL6A	ENSG00000136518	LUAD	0.675720487	8.35E-74
ACTL6A	ENSG00000136518	ACC	0.434838266	7.76E-05
ACTL6A	ENSG00000136518	LIHC	0.376337657	1.08E-13
ACTL6A	ENSG00000136518	LUSC	0.816672779	1.67E-120
ACTL6A	ENSG00000136518	PCPG	0.616761404	3.02E-18
ACTL6A	ENSG00000136518	DLBC	0.445517098	0.001507341
ACTL6A	ENSG00000136518	UCS	0.639314985	1.49E-07
ACTL6A	ENSG00000136518	THYM	0.135626046	0.143093445
ACTL6A	ENSG00000136518	PAAD	0.450182681	3.64E-10
ACTL6A	ENSG00000136518	MESO	0.380128137	0.000306087
ACTL6B	ENSG00000077080	HNSC	0.099947353	0.026325361
ACTL6B	ENSG00000077080	KICH	-0.08459028	0.502884459
ACTL6B	ENSG00000077080	KIRC	0.110771412	0.010417813
ACTL6B	ENSG00000077080	MESO	0.062503113	0.567520004
ACTL6B	ENSG00000077080	KIRP	0.000568024	0.992369072
ACTL6B	ENSG00000077080	LUAD	0.045403843	0.290466039
ACTL6B	ENSG00000077080	LAML	0.104539603	0.196956528
ACTL6B	ENSG00000077080	TGCT	-0.136973053	0.094637925
ACTL6B	ENSG00000077080	LIHC	0.113054733	0.031048852
ACTL6B	ENSG00000077080	UCS	0.05614443	0.683908164
ACTL6B	ENSG00000077080	SARC	0.004788228	0.939350162
ACTL6B	ENSG00000077080	UVM	-0.051997544	0.646901731
ACTL6B	ENSG00000077080	CESC	0.128250823	0.028436783
ACTL6B	ENSG00000077080	PCPG	0.36333853	2.17E-06
ACTL6B	ENSG00000077080	PRAD	0.169192484	0.000146218
ACTL6B	ENSG00000077080	LGG	-0.067339534	0.129585605
ACTL6B	ENSG00000077080	PAAD	0.288364415	0.000103986
ACTL6B	ENSG00000077080	SKCM	0.132851456	0.010953122
ACTL6B	ENSG00000077080	THYM	-0.012628085	0.892041645
ACTL6B	ENSG00000077080	UCEC	0.103903772	0.015051857
ACTL6B	ENSG00000077080	CHOL	0.133526315	0.437530684
ACTL6B	ENSG00000077080	THCA	0.009650136	0.830588684
ACTL6B	ENSG00000077080	OV	0.027351173	0.599980696
ACTL6B	ENSG00000077080	ACC	0.158186003	0.169428914
ACTL6B	ENSG00000077080	STAD	0.043107204	0.405832676
ACTL6B	ENSG00000077080	DLBC	0.2324068	0.111931913
ACTL6B	ENSG00000077080	BLCA	-0.009027846	0.854864576
ACTL6B	ENSG00000077080	ESCA	0.039036767	0.62406621
ACTL6B	ENSG00000077080	LUSC	0.007634154	0.865059296
ACTL6B	ENSG00000077080	GBM	-0.027348309	0.738884147
ACTL6B	ENSG00000077080	CRC	-0.034711852	0.376573722
ACTL6B	ENSG00000077080	BRCA	0.024419206	0.418885836
ACTR5	ENSG00000101442	KIRC	0.193059651	7.02E-06
ACTR5	ENSG00000101442	BLCA	0.56269734	7.32E-36
ACTR5	ENSG00000101442	KICH	0.419764555	0.000499818
ACTR5	ENSG00000101442	ACC	0.425691025	0.000113551
ACTR5	ENSG00000101442	THYM	0.046157232	0.619666483
ACTR5	ENSG00000101442	LUSC	0.571647833	1.51E-44
ACTR5	ENSG00000101442	SARC	0.566240417	5.07E-23
ACTR5	ENSG00000101442	GBM	0.550991143	2.29E-13
ACTR5	ENSG00000101442	UCS	0.628738599	2.74E-07
ACTR5	ENSG00000101442	TGCT	0.04326401	0.599105453
ACTR5	ENSG00000101442	PRAD	0.328663297	4.93E-14
ACTR5	ENSG00000101442	STAD	0.67423933	6.54E-51
ACTR5	ENSG00000101442	BRCA	0.67894585	2.98E-149
ACTR5	ENSG00000101442	SKCM	0.547284497	5.52E-30
ACTR5	ENSG00000101442	UCEC	0.437785152	5.12E-27
ACTR5	ENSG00000101442	KIRP	0.607259186	3.28E-30
ACTR5	ENSG00000101442	PAAD	0.325508064	1.04E-05
ACTR5	ENSG00000101442	CHOL	0.392538984	0.017882408
ACTR5	ENSG00000101442	CRC	0.687395052	3.28E-92
ACTR5	ENSG00000101442	UVM	0.54577606	1.64E-07
ACTR5	ENSG00000101442	THCA	0.100386218	0.025669104
ACTR5	ENSG00000101442	MESO	0.290925792	0.006577668
ACTR5	ENSG00000101442	OV	0.627798876	5.98E-42
ACTR5	ENSG00000101442	ESCA	0.667974593	5.00E-22
ACTR5	ENSG00000101442	LGG	0.183942477	3.03E-05
ACTR5	ENSG00000101442	HNSC	0.588691984	2.11E-47
ACTR5	ENSG00000101442	LAML	0.15314932	0.057926878
ACTR5	ENSG00000101442	LIHC	0.357515335	2.05E-12
ACTR5	ENSG00000101442	DLBC	0.237317839	0.104345428
ACTR5	ENSG00000101442	PCPG	0.124179257	0.116540352
ACTR5	ENSG00000101442	LUAD	0.561512992	1.60E-46
ACTR5	ENSG00000101442	CESC	0.702766094	8.69E-45
ACTR8	ENSG00000113812	TGCT	0.412603706	1.55E-07
ACTR8	ENSG00000113812	SKCM	0.508394236	1.89E-25
ACTR8	ENSG00000113812	SARC	0.651671557	3.26E-32
ACTR8	ENSG00000113812	LUSC	0.380933384	1.21E-18
ACTR8	ENSG00000113812	KIRC	0.479481688	4.75E-32
ACTR8	ENSG00000113812	PAAD	0.534782936	2.08E-14
ACTR8	ENSG00000113812	KIRP	0.56085541	4.27E-25
ACTR8	ENSG00000113812	UVM	0.514274884	1.06E-06
ACTR8	ENSG00000113812	LAML	0.295972838	0.000193884
ACTR8	ENSG00000113812	UCS	0.725260724	3.79E-10
ACTR8	ENSG00000113812	OV	0.572464917	1.34E-33
ACTR8	ENSG00000113812	LGG	0.402007652	3.74E-21
ACTR8	ENSG00000113812	STAD	0.453815597	2.12E-20
ACTR8	ENSG00000113812	BRCA	0.551163924	2.91E-88
ACTR8	ENSG00000113812	PCPG	0.579364616	8.17E-16
ACTR8	ENSG00000113812	BLCA	0.645806071	4.15E-50
ACTR8	ENSG00000113812	UCEC	0.433445755	1.84E-26
ACTR8	ENSG00000113812	ACC	0.398872344	0.000326654
ACTR8	ENSG00000113812	LIHC	0.222315742	1.86E-05
ACTR8	ENSG00000113812	HNSC	0.560510476	3.27E-42
ACTR8	ENSG00000113812	LUAD	0.522914851	1.65E-39
ACTR8	ENSG00000113812	PRAD	0.233988922	1.24E-07
ACTR8	ENSG00000113812	MESO	0.731541677	1.25E-15
ACTR8	ENSG00000113812	CHOL	0.648269409	1.91E-05
ACTR8	ENSG00000113812	CESC	0.744183967	9.50E-53
ACTR8	ENSG00000113812	KICH	0.391890874	0.001244824
ACTR8	ENSG00000113812	DLBC	0.632666137	1.40E-06
ACTR8	ENSG00000113812	THYM	0.388908801	1.35E-05
ACTR8	ENSG00000113812	CRC	0.542387312	4.57E-51
ACTR8	ENSG00000113812	THCA	0.050053916	0.266834596
ACTR8	ENSG00000113812	GBM	0.543762824	5.39E-13
ACTR8	ENSG00000113812	ESCA	0.704902037	2.41E-25
ATRX	ENSG00000085224	OV	0.144610167	0.005321767
ATRX	ENSG00000085224	SARC	0.237959704	0.000124802
ATRX	ENSG00000085224	PCPG	-0.103985103	0.18928274
ATRX	ENSG00000085224	PRAD	0.014189482	0.751858298
ATRX	ENSG00000085224	KICH	-0.050391029	0.690161416
ATRX	ENSG00000085224	ACC	0.182808795	0.111532049
ATRX	ENSG00000085224	KIRC	-0.037243017	0.39039057
ATRX	ENSG00000085224	GBM	0.103753068	0.204880479
ATRX	ENSG00000085224	KIRP	-0.183816293	0.001798449
ATRX	ENSG00000085224	ESCA	0.286197724	0.000243684
ATRX	ENSG00000085224	LIHC	0.092462582	0.078106152
ATRX	ENSG00000085224	UCS	0.081746656	0.552967716
ATRX	ENSG00000085224	UVM	-0.19611486	0.081251318
ATRX	ENSG00000085224	MESO	0.089573527	0.412121509
ATRX	ENSG00000085224	DLBC	0.165620149	0.260591482
ATRX	ENSG00000085224	HNSC	0.145315106	0.001200274
ATRX	ENSG00000085224	BLCA	0.096216216	0.050706704
ATRX	ENSG00000085224	CRC	0.091380972	0.019702891
ATRX	ENSG00000085224	SKCM	-0.010881556	0.835642454
ATRX	ENSG00000085224	CHOL	0.243772235	0.151934381
ATRX	ENSG00000085224	LUAD	0.09683443	0.023904379
ATRX	ENSG00000085224	LUSC	0.155262545	0.000506628
ATRX	ENSG00000085224	LGG	0.095677766	0.031075587
ATRX	ENSG00000085224	THCA	0.017992344	0.689952849
ATRX	ENSG00000085224	CESC	0.196837509	0.000718861
ATRX	ENSG00000085224	THYM	-0.032358433	0.727951445
ATRX	ENSG00000085224	UCEC	0.045013409	0.293304784
ATRX	ENSG00000085224	BRCA	0.135787154	6.32E-06
ATRX	ENSG00000085224	LAML	-0.039728741	0.624702162
ATRX	ENSG00000085224	STAD	0.140731815	0.006408891
ATRX	ENSG00000085224	PAAD	0.042338105	0.576894638
ATRX	ENSG00000085224	TGCT	0.009237057	0.910675626
BTAF1	ENSG00000095564	GBM	0.267871879	0.000883246
BTAF1	ENSG00000095564	SARC	0.223074342	0.00033061
BTAF1	ENSG00000095564	ACC	0.398070203	0.000336689
BTAF1	ENSG00000095564	KIRC	0.170265556	7.68E-05
BTAF1	ENSG00000095564	TGCT	0.401653735	3.50E-07
BTAF1	ENSG00000095564	CESC	0.364105013	1.39E-10
BTAF1	ENSG00000095564	PRAD	0.258446953	4.67E-09
BTAF1	ENSG00000095564	PAAD	0.087452086	0.24844742
BTAF1	ENSG00000095564	SKCM	0.370374273	2.42E-13
BTAF1	ENSG00000095564	BLCA	0.182984511	0.000184731
BTAF1	ENSG00000095564	THYM	0.123318702	0.183383864
BTAF1	ENSG00000095564	KIRP	0.10845599	0.067021364
BTAF1	ENSG00000095564	KICH	0.211632613	0.090577701
BTAF1	ENSG00000095564	THCA	0.135057382	0.002629829
BTAF1	ENSG00000095564	CHOL	0.442474437	0.006887788
BTAF1	ENSG00000095564	LUAD	0.215541093	3.87E-07
BTAF1	ENSG00000095564	UCEC	0.322542468	1.04E-14
BTAF1	ENSG00000095564	OV	0.481725137	6.80E-23
BTAF1	ENSG00000095564	LIHC	0.158302637	0.002454013
BTAF1	ENSG00000095564	STAD	0.359067513	8.01E-13
BTAF1	ENSG00000095564	CRC	0.260065356	1.59E-11
BTAF1	ENSG00000095564	DLBC	0.489155921	0.000418604
BTAF1	ENSG00000095564	HNSC	0.257971603	5.96E-09
BTAF1	ENSG00000095564	LAML	0.144436053	0.073907702
BTAF1	ENSG00000095564	PCPG	0.19288393	0.01422946
BTAF1	ENSG00000095564	ESCA	0.34001397	1.09E-05
BTAF1	ENSG00000095564	UVM	0.093751708	0.408142199
BTAF1	ENSG00000095564	BRCA	0.236956234	1.77E-15
BTAF1	ENSG00000095564	UCS	0.353822525	0.008047444
BTAF1	ENSG00000095564	LUSC	0.30155735	6.28E-12
BTAF1	ENSG00000095564	MESO	0.411485241	8.29E-05
BTAF1	ENSG00000095564	LGG	0.293403446	1.52E-11
CHD1	ENSG00000153922	BLCA	0.464808685	1.59E-23
CHD1	ENSG00000153922	LAML	0.532134922	1.23E-12
CHD1	ENSG00000153922	LIHC	0.183905145	0.000420702
CHD1	ENSG00000153922	CESC	0.428203225	1.89E-14
CHD1	ENSG00000153922	LUAD	0.386363527	8.24E-21
CHD1	ENSG00000153922	UCS	0.456488539	0.000460095
CHD1	ENSG00000153922	CHOL	0.331225406	0.048459609
CHD1	ENSG00000153922	THCA	-0.078150504	0.082698992
CHD1	ENSG00000153922	KIRC	0.25310957	2.99E-09
CHD1	ENSG00000153922	THYM	-0.103016812	0.266958993
CHD1	ENSG00000153922	BRCA	0.432352868	3.12E-51
CHD1	ENSG00000153922	OV	0.56873408	4.32E-33
CHD1	ENSG00000153922	KICH	0.405524719	0.000804512
CHD1	ENSG00000153922	STAD	0.483968901	2.35E-23
CHD1	ENSG00000153922	PCPG	0.286777182	0.000225831
CHD1	ENSG00000153922	LUSC	0.361112566	8.74E-17
CHD1	ENSG00000153922	KIRP	0.21409822	0.000265058
CHD1	ENSG00000153922	SKCM	0.38177578	3.81E-14
CHD1	ENSG00000153922	PAAD	0.190825174	0.011183917
CHD1	ENSG00000153922	LGG	0.223832638	3.44E-07
CHD1	ENSG00000153922	SARC	0.364861246	1.90E-09
CHD1	ENSG00000153922	ACC	0.483747633	8.31E-06
CHD1	ENSG00000153922	MESO	0.238656568	0.026904157
CHD1	ENSG00000153922	ESCA	0.4499021	2.39E-09
CHD1	ENSG00000153922	GBM	0.11697682	0.152600525
CHD1	ENSG00000153922	PRAD	0.580151452	3.19E-46
CHD1	ENSG00000153922	CRC	0.292890189	2.41E-14
CHD1	ENSG00000153922	DLBC	0.069975631	0.636494223
CHD1	ENSG00000153922	UCEC	0.214656181	4.02E-07
CHD1	ENSG00000153922	HNSC	0.384405226	7.64E-19
CHD1	ENSG00000153922	TGCT	0.106440334	0.194836581
CHD1	ENSG00000153922	UVM	0.086591621	0.445018808
CHD1L	ENSG00000131778	CHOL	0.566088849	0.000319949
CHD1L	ENSG00000131778	SKCM	0.266384862	2.31E-07
CHD1L	ENSG00000131778	STAD	0.335349835	2.79E-11
CHD1L	ENSG00000131778	THCA	0.262934465	2.96E-09
CHD1L	ENSG00000131778	KIRC	0.385839066	2.12E-20
CHD1L	ENSG00000131778	GBM	0.267152982	0.000913052
CHD1L	ENSG00000131778	BRCA	0.465831424	3.12E-60
CHD1L	ENSG00000131778	LAML	0.138910949	0.08577202
CHD1L	ENSG00000131778	BLCA	0.355425388	9.64E-14
CHD1L	ENSG00000131778	DLBC	0.018968812	0.898175066
CHD1L	ENSG00000131778	CESC	0.215285346	0.000210082
CHD1L	ENSG00000131778	ACC	0.409229187	0.000219494
CHD1L	ENSG00000131778	SARC	0.304682188	7.05E-07
CHD1L	ENSG00000131778	HNSC	0.272400997	7.47E-10
CHD1L	ENSG00000131778	LUAD	0.420370385	1.05E-24
CHD1L	ENSG00000131778	PRAD	0.274678814	4.35E-10
CHD1L	ENSG00000131778	LIHC	0.374138676	1.54E-13
CHD1L	ENSG00000131778	UVM	0.040117228	0.72385276
CHD1L	ENSG00000131778	LGG	0.116820531	0.008400248
CHD1L	ENSG00000131778	KIRP	0.33885356	4.09E-09
CHD1L	ENSG00000131778	KICH	0.649483975	4.83E-09
CHD1L	ENSG00000131778	PCPG	0.079595958	0.315531195
CHD1L	ENSG00000131778	UCEC	0.527049898	1.98E-40
CHD1L	ENSG00000131778	CRC	0.232306994	2.00E-09
CHD1L	ENSG00000131778	PAAD	0.420796241	6.06E-09
CHD1L	ENSG00000131778	OV	0.433594973	2.16E-18
CHD1L	ENSG00000131778	TGCT	0.166913422	0.041200477
CHD1L	ENSG00000131778	ESCA	0.335477864	1.45E-05
CHD1L	ENSG00000131778	LUSC	0.386068952	3.79E-19
CHD1L	ENSG00000131778	MESO	0.016754659	0.878308841
CHD1L	ENSG00000131778	THYM	0.410995481	3.78E-06
CHD1L	ENSG00000131778	UCS	0.30972287	0.021385404
CHD2	ENSG00000173575	STAD	0.382742112	1.70E-14
CHD2	ENSG00000173575	LAML	-0.017058647	0.833681106
CHD2	ENSG00000173575	LIHC	0.236595423	5.03E-06
CHD2	ENSG00000173575	LGG	0.248025236	1.47E-08
CHD2	ENSG00000173575	LUAD	0.115405737	0.007049054
CHD2	ENSG00000173575	KICH	0.199136503	0.111764693
CHD2	ENSG00000173575	UCEC	0.201090895	2.13E-06
CHD2	ENSG00000173575	LUSC	0.124992468	0.005217754
CHD2	ENSG00000173575	PRAD	0.147979458	0.000914492
CHD2	ENSG00000173575	KIRP	0.042856895	0.470335356
CHD2	ENSG00000173575	SKCM	0.195307206	0.000169956
CHD2	ENSG00000173575	BLCA	0.327237952	9.18E-12
CHD2	ENSG00000173575	THYM	0.116290149	0.209825097
CHD2	ENSG00000173575	CHOL	0.359771802	0.031146382
CHD2	ENSG00000173575	ACC	0.312346569	0.005682596
CHD2	ENSG00000173575	TGCT	0.397050783	4.89E-07
CHD2	ENSG00000173575	CESC	0.323580862	1.53E-08
CHD2	ENSG00000173575	UCS	0.313086946	0.019942249
CHD2	ENSG00000173575	MESO	0.250026104	0.020247837
CHD2	ENSG00000173575	BRCA	0.216101002	4.54E-13
CHD2	ENSG00000173575	DLBC	0.148048302	0.315273089
CHD2	ENSG00000173575	THCA	0.177620505	7.20E-05
CHD2	ENSG00000173575	CRC	0.217412629	2.10E-08
CHD2	ENSG00000173575	PAAD	0.222110265	0.003049268
CHD2	ENSG00000173575	PCPG	0.097020608	0.220819484
CHD2	ENSG00000173575	OV	0.366250055	3.45E-13
CHD2	ENSG00000173575	SARC	0.332896031	5.15E-08
CHD2	ENSG00000173575	ESCA	0.305927405	8.35E-05
CHD2	ENSG00000173575	KIRC	0.076327948	0.07802571
CHD2	ENSG00000173575	UVM	0.32762875	0.003010887
CHD2	ENSG00000173575	HNSC	0.22468728	4.51E-07
CHD2	ENSG00000173575	GBM	0.117946331	0.149205234
CHD3	ENSG00000170004	LAML	0.178226977	0.027004301
CHD3	ENSG00000170004	STAD	0.35469577	1.58E-12
CHD3	ENSG00000170004	CHOL	0.570469426	0.00028048
CHD3	ENSG00000170004	BRCA	0.41660988	2.46E-47
CHD3	ENSG00000170004	PRAD	0.489094696	2.27E-31
CHD3	ENSG00000170004	LUAD	0.318590483	2.68E-14
CHD3	ENSG00000170004	UCEC	0.44593301	4.39E-28
CHD3	ENSG00000170004	LUSC	0.26547868	1.77E-09
CHD3	ENSG00000170004	THYM	0.402300084	6.30E-06
CHD3	ENSG00000170004	CESC	0.423613338	3.82E-14
CHD3	ENSG00000170004	KIRC	0.227892434	1.01E-07
CHD3	ENSG00000170004	HNSC	0.34610847	2.39E-15
CHD3	ENSG00000170004	LGG	0.202662612	4.14E-06
CHD3	ENSG00000170004	UCS	0.418351852	0.001480533
CHD3	ENSG00000170004	KICH	0.23898451	0.055205988
CHD3	ENSG00000170004	BLCA	0.339201888	1.40E-12
CHD3	ENSG00000170004	DLBC	0.383301431	0.00716343
CHD3	ENSG00000170004	LIHC	0.292268468	1.34E-08
CHD3	ENSG00000170004	KIRP	0.240590795	3.93E-05
CHD3	ENSG00000170004	ACC	0.161717568	0.159984688
CHD3	ENSG00000170004	PCPG	0.605891302	1.66E-17
CHD3	ENSG00000170004	TGCT	0.230260646	0.004586765
CHD3	ENSG00000170004	THCA	0.086324093	0.055191108
CHD3	ENSG00000170004	MESO	0.130145943	0.232340947
CHD3	ENSG00000170004	UVM	0.483922205	5.42E-06
CHD3	ENSG00000170004	OV	0.412381033	1.27E-16
CHD3	ENSG00000170004	CRC	0.435231267	1.81E-31
CHD3	ENSG00000170004	SKCM	0.457246946	2.61E-20
CHD3	ENSG00000170004	SARC	0.434522617	3.62E-13
CHD3	ENSG00000170004	PAAD	0.342972741	3.17E-06
CHD3	ENSG00000170004	GBM	0.164370765	0.043718885
CHD3	ENSG00000170004	ESCA	0.425468624	2.04E-08
CHD4	ENSG00000111642	ACC	0.158799557	0.167759383
CHD4	ENSG00000111642	CRC	0.169849709	1.32E-05
CHD4	ENSG00000111642	PRAD	0.050868652	0.256708894
CHD4	ENSG00000111642	BRCA	0.260856869	1.54E-18
CHD4	ENSG00000111642	STAD	0.157880506	0.002196646
CHD4	ENSG00000111642	TGCT	0.478771705	5.75E-10
CHD4	ENSG00000111642	HNSC	0.394112928	8.34E-20
CHD4	ENSG00000111642	SARC	0.406030012	1.53E-11
CHD4	ENSG00000111642	SKCM	0.284177054	3.16E-08
CHD4	ENSG00000111642	LAML	-0.000344468	0.996617049
CHD4	ENSG00000111642	UVM	0.286778964	0.00990652
CHD4	ENSG00000111642	GBM	0.145907844	0.0738364
CHD4	ENSG00000111642	LUSC	0.229003175	2.39E-07
CHD4	ENSG00000111642	KIRC	0.105740301	0.014500311
CHD4	ENSG00000111642	ESCA	0.342521794	9.27E-06
CHD4	ENSG00000111642	OV	0.305265852	2.03E-09
CHD4	ENSG00000111642	LGG	0.480009412	1.23E-30
CHD4	ENSG00000111642	KICH	0.086851575	0.491493793
CHD4	ENSG00000111642	DLBC	0.106945234	0.469381206
CHD4	ENSG00000111642	PCPG	0.14027598	0.075927603
CHD4	ENSG00000111642	KIRP	0.147954544	0.012245767
CHD4	ENSG00000111642	UCEC	0.286761651	8.17E-12
CHD4	ENSG00000111642	CESC	0.31585565	3.47E-08
CHD4	ENSG00000111642	PAAD	0.392339664	7.23E-08
CHD4	ENSG00000111642	CHOL	0.309797065	0.065957502
CHD4	ENSG00000111642	THCA	-0.066388497	0.140630833
CHD4	ENSG00000111642	BLCA	0.381515144	9.30E-16
CHD4	ENSG00000111642	LIHC	0.256662161	6.93E-07
CHD4	ENSG00000111642	THYM	0.112338408	0.225835993
CHD4	ENSG00000111642	LUAD	0.202258832	1.98E-06
CHD4	ENSG00000111642	MESO	0.264076642	0.014014457
CHD4	ENSG00000111642	UCS	0.462076114	0.000383183
CHD5	ENSG00000116254	KIRC	-0.28510594	1.91E-11
CHD5	ENSG00000116254	BRCA	0.00923933	0.759747031
CHD5	ENSG00000116254	BLCA	0.129210506	0.008565196
CHD5	ENSG00000116254	SARC	-0.158987839	0.011004645
CHD5	ENSG00000116254	LAML	0.038122451	0.638781271
CHD5	ENSG00000116254	LIHC	0.053731529	0.306617653
CHD5	ENSG00000116254	ACC	0.062078307	0.591721662
CHD5	ENSG00000116254	LGG	-0.036727758	0.408780767
CHD5	ENSG00000116254	CHOL	0.207359974	0.224940936
CHD5	ENSG00000116254	PCPG	0.173758438	0.027498715
CHD5	ENSG00000116254	SKCM	0.029572658	0.57279065
CHD5	ENSG00000116254	KIRP	-0.077317296	0.192308525
CHD5	ENSG00000116254	STAD	0.080608734	0.119657254
CHD5	ENSG00000116254	PAAD	0.066111138	0.383334972
CHD5	ENSG00000116254	HNSC	0.06209505	0.168214044
CHD5	ENSG00000116254	CRC	0.03835137	0.32856783
CHD5	ENSG00000116254	DLBC	0.042575624	0.773861591
CHD5	ENSG00000116254	GBM	-0.075460765	0.357110099
CHD5	ENSG00000116254	UVM	0.12813143	0.25734802
CHD5	ENSG00000116254	CESC	0.038312868	0.514322538
CHD5	ENSG00000116254	ESCA	0.194482653	0.013727302
CHD5	ENSG00000116254	KICH	0.070570432	0.57642476
CHD5	ENSG00000116254	OV	0.178753131	0.000551079
CHD5	ENSG00000116254	LUSC	0.094201812	0.035589026
CHD5	ENSG00000116254	MESO	0.230071637	0.033084811
CHD5	ENSG00000116254	UCEC	0.035963499	0.401209617
CHD5	ENSG00000116254	THCA	0.065790661	0.144249288
CHD5	ENSG00000116254	THYM	0.119368239	0.197928325
CHD5	ENSG00000116254	PRAD	0.01512876	0.736024442
CHD5	ENSG00000116254	UCS	0.215569024	0.113962867
CHD5	ENSG00000116254	TGCT	0.259264878	0.001356579
CHD5	ENSG00000116254	LUAD	0.034701649	0.41923098
CHD6	ENSG00000124177	BLCA	0.37667177	2.27E-15
CHD6	ENSG00000124177	CESC	0.521817571	8.56E-22
CHD6	ENSG00000124177	CRC	0.419913899	3.40E-29
CHD6	ENSG00000124177	SKCM	0.435508149	2.26E-18
CHD6	ENSG00000124177	TGCT	0.03960614	0.630370673
CHD6	ENSG00000124177	KIRC	-0.049436454	0.254111492
CHD6	ENSG00000124177	LAML	0.155183628	0.054637639
CHD6	ENSG00000124177	PCPG	0.229967747	0.003339091
CHD6	ENSG00000124177	PRAD	0.183223319	3.83E-05
CHD6	ENSG00000124177	KICH	0.114416919	0.36411853
CHD6	ENSG00000124177	ACC	0.443292833	5.40E-05
CHD6	ENSG00000124177	HNSC	0.235703712	1.16E-07
CHD6	ENSG00000124177	BRCA	0.436790567	2.28E-52
CHD6	ENSG00000124177	SARC	0.238123976	0.000123424
CHD6	ENSG00000124177	GBM	0.239052025	0.003115637
CHD6	ENSG00000124177	LIHC	0.221557651	1.99E-05
CHD6	ENSG00000124177	THYM	0.167911059	0.069141953
CHD6	ENSG00000124177	CHOL	0.299521436	0.075947168
CHD6	ENSG00000124177	UCS	0.419128897	0.001447615
CHD6	ENSG00000124177	OV	0.514951283	1.91E-26
CHD6	ENSG00000124177	UVM	0.219475777	0.050456169
CHD6	ENSG00000124177	STAD	0.5192434	3.30E-27
CHD6	ENSG00000124177	KIRP	0.369444096	1.12E-10
CHD6	ENSG00000124177	PAAD	0.398892023	4.17E-08
CHD6	ENSG00000124177	UCEC	0.273693709	7.45E-11
CHD6	ENSG00000124177	LUSC	0.370233287	1.26E-17
CHD6	ENSG00000124177	THCA	-0.014871299	0.741617562
CHD6	ENSG00000124177	DLBC	-0.043101583	0.771142898
CHD6	ENSG00000124177	MESO	0.180673351	0.095970963
CHD6	ENSG00000124177	LGG	0.117899193	0.007812908
CHD6	ENSG00000124177	LUAD	0.434990038	1.61E-26
CHD6	ENSG00000124177	ESCA	0.351615568	5.14E-06
CHD7	ENSG00000171316	LUSC	0.344971496	2.31E-15
CHD7	ENSG00000171316	LAML	0.080647309	0.320089749
CHD7	ENSG00000171316	LGG	0.256261375	4.64E-09
CHD7	ENSG00000171316	BLCA	0.398282311	3.75E-17
CHD7	ENSG00000171316	UCEC	0.4144218	4.09E-24
CHD7	ENSG00000171316	ACC	0.335193884	0.002883196
CHD7	ENSG00000171316	SKCM	0.253330457	9.10E-07
CHD7	ENSG00000171316	KICH	0.384613744	0.001559774
CHD7	ENSG00000171316	MESO	0.173811131	0.109492235
CHD7	ENSG00000171316	PRAD	0.193309968	1.37E-05
CHD7	ENSG00000171316	STAD	0.55597304	9.98E-32
CHD7	ENSG00000171316	TGCT	0.13937095	0.0889484
CHD7	ENSG00000171316	DLBC	0.245406588	0.092718782
CHD7	ENSG00000171316	LUAD	0.497945042	1.99E-35
CHD7	ENSG00000171316	KIRP	0.13617187	0.021249047
CHD7	ENSG00000171316	BRCA	0.420799716	2.37E-48
CHD7	ENSG00000171316	LIHC	0.333456446	6.67E-11
CHD7	ENSG00000171316	THCA	0.032001383	0.477923569
CHD7	ENSG00000171316	CHOL	0.429966802	0.008863046
CHD7	ENSG00000171316	PCPG	0.247574803	0.00154372
CHD7	ENSG00000171316	OV	0.42724687	7.53E-18
CHD7	ENSG00000171316	CESC	0.293049968	3.42E-07
CHD7	ENSG00000171316	UCS	0.322288971	0.016409668
CHD7	ENSG00000171316	ESCA	0.351586873	5.14E-06
CHD7	ENSG00000171316	KIRC	0.178587896	3.32E-05
CHD7	ENSG00000171316	HNSC	0.246012316	3.04E-08
CHD7	ENSG00000171316	THYM	0.162438384	0.078842752
CHD7	ENSG00000171316	CRC	0.381382791	5.74E-24
CHD7	ENSG00000171316	PAAD	0.450183659	3.64E-10
CHD7	ENSG00000171316	UVM	0.786309196	5.54E-18
CHD7	ENSG00000171316	GBM	0.189615484	0.019707648
CHD7	ENSG00000171316	SARC	0.286075579	3.43E-06
CHD8	ENSG00000100888	SKCM	0.598571613	5.99E-37
CHD8	ENSG00000100888	SARC	0.5619701	1.25E-22
CHD8	ENSG00000100888	KIRC	0.415946531	9.35E-24
CHD8	ENSG00000100888	GBM	0.519013376	8.65E-12
CHD8	ENSG00000100888	ESCA	0.568003675	4.76E-15
CHD8	ENSG00000100888	TGCT	0.398584704	4.38E-07
CHD8	ENSG00000100888	KIRP	0.3733275	6.88E-11
CHD8	ENSG00000100888	ACC	0.597931799	9.36E-09
CHD8	ENSG00000100888	LAML	0.18964268	0.018490439
CHD8	ENSG00000100888	CHOL	0.612393598	7.20E-05
CHD8	ENSG00000100888	CRC	0.50559754	1.53E-43
CHD8	ENSG00000100888	KICH	0.031145878	0.805455002
CHD8	ENSG00000100888	UVM	0.46284674	1.54E-05
CHD8	ENSG00000100888	OV	0.593688308	1.30E-36
CHD8	ENSG00000100888	LUAD	0.437340889	8.05E-27
CHD8	ENSG00000100888	STAD	0.395352189	1.92E-15
CHD8	ENSG00000100888	UCS	0.609335093	7.93E-07
CHD8	ENSG00000100888	PCPG	0.358551314	3.01E-06
CHD8	ENSG00000100888	BLCA	0.516600622	1.49E-29
CHD8	ENSG00000100888	LUSC	0.551829875	4.98E-41
CHD8	ENSG00000100888	PRAD	0.156197297	0.000461866
CHD8	ENSG00000100888	PAAD	0.427658877	3.22E-09
CHD8	ENSG00000100888	THYM	0.295295951	0.001169163
CHD8	ENSG00000100888	CESC	0.545167594	5.25E-24
CHD8	ENSG00000100888	LGG	0.509099334	7.54E-35
CHD8	ENSG00000100888	BRCA	0.426642231	8.55E-50
CHD8	ENSG00000100888	LIHC	0.227833057	1.14E-05
CHD8	ENSG00000100888	HNSC	0.525875349	1.77E-36
CHD8	ENSG00000100888	UCEC	0.341339524	2.16E-16
CHD8	ENSG00000100888	THCA	0.141966041	0.001559401
CHD8	ENSG00000100888	DLBC	-0.053795298	0.716497684
CHD8	ENSG00000100888	MESO	0.590880259	2.11E-09
CHD9	ENSG00000177200	CRC	0.131841561	0.0007458
CHD9	ENSG00000177200	KIRC	0.104948306	0.01525736
CHD9	ENSG00000177200	DLBC	0.215521645	0.141245231
CHD9	ENSG00000177200	MESO	0.352147798	0.000883914
CHD9	ENSG00000177200	UCEC	0.412733649	6.50E-24
CHD9	ENSG00000177200	BRCA	0.362197147	2.25E-35
CHD9	ENSG00000177200	CESC	0.430941632	1.24E-14
CHD9	ENSG00000177200	THYM	0.294298534	0.001217195
CHD9	ENSG00000177200	CHOL	0.339076493	0.043069673
CHD9	ENSG00000177200	LUSC	0.531729333	1.08E-37
CHD9	ENSG00000177200	LGG	0.180475007	4.29E-05
CHD9	ENSG00000177200	LIHC	0.416834528	9.86E-17
CHD9	ENSG00000177200	THCA	0.02198012	0.626007594
CHD9	ENSG00000177200	ESCA	0.556202746	2.25E-14
CHD9	ENSG00000177200	TGCT	0.415296525	1.26E-07
CHD9	ENSG00000177200	UCS	0.417602373	0.001512918
CHD9	ENSG00000177200	PRAD	0.305660701	2.98E-12
CHD9	ENSG00000177200	STAD	0.3561598	1.26E-12
CHD9	ENSG00000177200	LAML	0.221644577	0.005734753
CHD9	ENSG00000177200	ACC	0.446768019	4.64E-05
CHD9	ENSG00000177200	BLCA	0.316630839	4.54E-11
CHD9	ENSG00000177200	LUAD	0.238881285	1.69E-08
CHD9	ENSG00000177200	SKCM	0.364609871	5.98E-13
CHD9	ENSG00000177200	OV	0.5915034	2.73E-36
CHD9	ENSG00000177200	SARC	0.368121268	1.33E-09
CHD9	ENSG00000177200	PAAD	0.263746523	0.000404859
CHD9	ENSG00000177200	UVM	0.20261788	0.071467872
CHD9	ENSG00000177200	PCPG	0.209101654	0.007767261
CHD9	ENSG00000177200	HNSC	0.310331811	1.73E-12
CHD9	ENSG00000177200	KICH	0.020308512	0.872430483
CHD9	ENSG00000177200	GBM	0.51117743	1.99E-11
CHD9	ENSG00000177200	KIRP	0.215209555	0.000245758
EP400	ENSG00000183495	KICH	0.207322471	0.097496518
EP400	ENSG00000183495	UCEC	0.36234621	2.05E-18
EP400	ENSG00000183495	LGG	0.299394075	5.58E-12
EP400	ENSG00000183495	THCA	0.216072845	1.25E-06
EP400	ENSG00000183495	LIHC	0.331278658	9.01E-11
EP400	ENSG00000183495	OV	0.548953679	1.66E-30
EP400	ENSG00000183495	MESO	0.485641132	2.14E-06
EP400	ENSG00000183495	PRAD	0.279368497	2.13E-10
EP400	ENSG00000183495	STAD	0.405324682	3.20E-16
EP400	ENSG00000183495	KIRP	0.371880118	8.25E-11
EP400	ENSG00000183495	SARC	0.428847965	7.86E-13
EP400	ENSG00000183495	THYM	0.141683059	0.12591291
EP400	ENSG00000183495	SKCM	0.466934461	3.22E-21
EP400	ENSG00000183495	UVM	0.388180362	0.000373766
EP400	ENSG00000183495	UCS	0.471333688	0.000281038
EP400	ENSG00000183495	CHOL	0.528882057	0.000912404
EP400	ENSG00000183495	ACC	0.057830342	0.617372654
EP400	ENSG00000183495	DLBC	0.422152585	0.002801251
EP400	ENSG00000183495	TGCT	0.271539135	0.000775982
EP400	ENSG00000183495	ESCA	0.531870931	4.58E-13
EP400	ENSG00000183495	KIRC	0.167359761	0.000101994
EP400	ENSG00000183495	HNSC	0.294697643	2.35E-11
EP400	ENSG00000183495	BLCA	0.536939422	3.23E-32
EP400	ENSG00000183495	LUAD	0.449014776	2.39E-28
EP400	ENSG00000183495	CRC	0.278268305	4.85E-13
EP400	ENSG00000183495	LAML	0.075373827	0.352854733
EP400	ENSG00000183495	GBM	0.103409076	0.206394128
EP400	ENSG00000183495	CESC	0.269300684	3.03E-06
EP400	ENSG00000183495	PAAD	0.545905744	4.67E-15
EP400	ENSG00000183495	BRCA	0.44776449	2.99E-55
EP400	ENSG00000183495	PCPG	0.323365302	2.86E-05
EP400	ENSG00000183495	LUSC	0.305369322	3.30E-12
ERCC6	ENSG00000225830	UCS	0.523883795	4.05E-05
ERCC6	ENSG00000225830	BRCA	0.405355389	1.13E-44
ERCC6	ENSG00000225830	HNSC	0.383381229	9.62E-19
ERCC6	ENSG00000225830	LIHC	0.25477	8.41E-07
ERCC6	ENSG00000225830	KIRP	0.183559648	0.001825722
ERCC6	ENSG00000225830	CRC	0.178160342	4.79E-06
ERCC6	ENSG00000225830	MESO	0.262395015	0.014659917
ERCC6	ENSG00000225830	TGCT	0.384628622	1.18E-06
ERCC6	ENSG00000225830	OV	0.438101619	8.76E-19
ERCC6	ENSG00000225830	ESCA	0.472494846	2.82E-10
ERCC6	ENSG00000225830	UCEC	0.279315445	2.92E-11
ERCC6	ENSG00000225830	LUSC	0.502578159	3.12E-33
ERCC6	ENSG00000225830	DLBC	0.067423587	0.648871994
ERCC6	ENSG00000225830	THYM	0.066219339	0.476185359
ERCC6	ENSG00000225830	LUAD	0.257885241	1.03E-09
ERCC6	ENSG00000225830	CHOL	0.215348828	0.207181205
ERCC6	ENSG00000225830	ACC	0.457919757	2.82E-05
ERCC6	ENSG00000225830	THCA	0.172006994	0.000122019
ERCC6	ENSG00000225830	CESC	0.423456653	3.91E-14
ERCC6	ENSG00000225830	KIRC	0.154911067	0.000326796
ERCC6	ENSG00000225830	PRAD	0.276371853	3.37E-10
ERCC6	ENSG00000225830	LGG	0.338421898	4.46E-15
ERCC6	ENSG00000225830	KICH	0.512385222	1.28E-05
ERCC6	ENSG00000225830	STAD	0.403143668	4.76E-16
ERCC6	ENSG00000225830	LAML	0.199226078	0.013246542
ERCC6	ENSG00000225830	PCPG	0.019738356	0.803728701
ERCC6	ENSG00000225830	BLCA	0.49560202	5.51E-27
ERCC6	ENSG00000225830	SKCM	0.429628381	7.15E-18
ERCC6	ENSG00000225830	PAAD	0.248263879	0.000892809
ERCC6	ENSG00000225830	GBM	0.379430195	1.55E-06
ERCC6	ENSG00000225830	SARC	0.470398098	1.91E-15
ERCC6	ENSG00000225830	UVM	0.025304189	0.823690279
ERCC6L	ENSG00000186871	UCEC	0.004885197	0.909242193
ERCC6L	ENSG00000186871	TGCT	0.027058948	0.742389302
ERCC6L	ENSG00000186871	SARC	0.188022784	0.002572635
ERCC6L	ENSG00000186871	LGG	-0.062366094	0.160448658
ERCC6L	ENSG00000186871	SKCM	-0.025322427	0.629190272
ERCC6L	ENSG00000186871	UCS	-0.052872185	0.701443493
ERCC6L	ENSG00000186871	STAD	0.160084592	0.001899078
ERCC6L	ENSG00000186871	DLBC	0.015530024	0.916562104
ERCC6L	ENSG00000186871	UVM	-0.14192664	0.209181377
ERCC6L	ENSG00000186871	KIRP	-0.206921641	0.000427928
ERCC6L	ENSG00000186871	CHOL	0.088845719	0.606355878
ERCC6L	ENSG00000186871	THCA	-0.00910976	0.839943459
ERCC6L	ENSG00000186871	BRCA	0.093373533	0.001953068
ERCC6L	ENSG00000186871	CESC	0.211890587	0.000265577
ERCC6L	ENSG00000186871	ESCA	0.271908626	0.000504787
ERCC6L	ENSG00000186871	KIRC	-0.066966174	0.122202928
ERCC6L	ENSG00000186871	LUSC	0.102567525	0.022069108
ERCC6L	ENSG00000186871	HNSC	0.118126865	0.008587421
ERCC6L	ENSG00000186871	KICH	0.018055217	0.886485289
ERCC6L	ENSG00000186871	THYM	0.288448214	0.001537001
ERCC6L	ENSG00000186871	ACC	0.031099129	0.788318222
ERCC6L	ENSG00000186871	GBM	0.130371427	0.110592499
ERCC6L	ENSG00000186871	BLCA	0.22399209	4.29E-06
ERCC6L	ENSG00000186871	LUAD	0.101780391	0.017567255
ERCC6L	ENSG00000186871	CRC	0.071631317	0.067777084
ERCC6L	ENSG00000186871	MESO	-0.190742001	0.078547899
ERCC6L	ENSG00000186871	LIHC	-0.03710182	0.480395916
ERCC6L	ENSG00000186871	OV	0.211718669	4.04E-05
ERCC6L	ENSG00000186871	LAML	-0.052001912	0.521845889
ERCC6L	ENSG00000186871	PAAD	-0.175557001	0.019776519
ERCC6L	ENSG00000186871	PCPG	-0.173638406	0.027607563
ERCC6L	ENSG00000186871	PRAD	0.017160682	0.702159211
ERCC6L2	ENSG00000182150	BRCA	0.258619276	3.08E-18
ERCC6L2	ENSG00000182150	LUSC	0.568576723	5.48E-44
ERCC6L2	ENSG00000182150	LAML	0.158533561	0.049558136
ERCC6L2	ENSG00000182150	CRC	0.086694412	0.026973795
ERCC6L2	ENSG00000182150	CHOL	0.551439818	0.000490474
ERCC6L2	ENSG00000182150	DLBC	0.521114566	0.000146105
ERCC6L2	ENSG00000182150	LIHC	0.294507026	1.02E-08
ERCC6L2	ENSG00000182150	CESC	0.421086944	5.60E-14
ERCC6L2	ENSG00000182150	ESCA	0.408112952	8.47E-08
ERCC6L2	ENSG00000182150	OV	0.602151037	7.09E-38
ERCC6L2	ENSG00000182150	LGG	0.269479092	6.69E-10
ERCC6L2	ENSG00000182150	MESO	0.255046686	0.017791343
ERCC6L2	ENSG00000182150	PRAD	0.305149468	3.25E-12
ERCC6L2	ENSG00000182150	UCEC	0.157972531	0.000207643
ERCC6L2	ENSG00000182150	KICH	0.165131598	0.188662339
ERCC6L2	ENSG00000182150	SARC	0.208725333	0.000797343
ERCC6L2	ENSG00000182150	LUAD	0.238636176	1.75E-08
ERCC6L2	ENSG00000182150	SKCM	0.263796672	3.05E-07
ERCC6L2	ENSG00000182150	BLCA	0.449915346	5.65E-22
ERCC6L2	ENSG00000182150	TGCT	0.349271932	1.18E-05
ERCC6L2	ENSG00000182150	THCA	0.325143856	1.26E-13
ERCC6L2	ENSG00000182150	KIRP	0.147646459	0.012429579
ERCC6L2	ENSG00000182150	UVM	0.063655213	0.574826029
ERCC6L2	ENSG00000182150	PCPG	0.245802717	0.001672553
ERCC6L2	ENSG00000182150	UCS	0.432126001	0.000985936
ERCC6L2	ENSG00000182150	ACC	0.57016696	6.20E-08
ERCC6L2	ENSG00000182150	STAD	0.30743949	1.25E-09
ERCC6L2	ENSG00000182150	GBM	0.457220508	3.60E-09
ERCC6L2	ENSG00000182150	KIRC	0.255037941	2.25E-09
ERCC6L2	ENSG00000182150	HNSC	0.409067788	2.37E-21
ERCC6L2	ENSG00000182150	THYM	0.137011525	0.139014987
ERCC6L2	ENSG00000182150	PAAD	0.376080211	2.69E-07
HELLS	ENSG00000119969	LAML	0.14112601	0.080844419
HELLS	ENSG00000119969	KIRC	0.127882661	0.003072323
HELLS	ENSG00000119969	CESC	0.315720736	3.52E-08
HELLS	ENSG00000119969	BLCA	0.066136423	0.179775574
HELLS	ENSG00000119969	STAD	0.223984721	1.23E-05
HELLS	ENSG00000119969	KICH	-0.05758408	0.648657516
HELLS	ENSG00000119969	LGG	-0.20289115	4.03E-06
HELLS	ENSG00000119969	LUAD	0.005677745	0.894886944
HELLS	ENSG00000119969	UVM	0.165017323	0.143527811
HELLS	ENSG00000119969	LIHC	0.043024666	0.413120829
HELLS	ENSG00000119969	KIRP	0.082646665	0.163333717
HELLS	ENSG00000119969	TGCT	0.236395659	0.003586409
HELLS	ENSG00000119969	OV	0.323665778	1.80E-10
HELLS	ENSG00000119969	ESCA	0.190205058	0.015992103
HELLS	ENSG00000119969	BRCA	0.176356861	4.02E-09
HELLS	ENSG00000119969	SKCM	0.381840647	3.77E-14
HELLS	ENSG00000119969	PCPG	0.378695632	7.29E-07
HELLS	ENSG00000119969	CRC	0.203733741	1.58E-07
HELLS	ENSG00000119969	SARC	0.023230022	0.711992802
HELLS	ENSG00000119969	ACC	0.202312272	0.077640786
HELLS	ENSG00000119969	PAAD	0.0732082	0.334248167
HELLS	ENSG00000119969	THYM	0.239131785	0.009109013
HELLS	ENSG00000119969	THCA	0.093816615	0.037115131
HELLS	ENSG00000119969	PRAD	0.152462214	0.000632678
HELLS	ENSG00000119969	UCS	0.375189156	0.00476547
HELLS	ENSG00000119969	GBM	0.017102867	0.834891388
HELLS	ENSG00000119969	HNSC	0.088207026	0.050071452
HELLS	ENSG00000119969	LUSC	0.220557572	6.66E-07
HELLS	ENSG00000119969	MESO	0.176725998	0.103578495
HELLS	ENSG00000119969	DLBC	0.520524299	0.000149116
HELLS	ENSG00000119969	CHOL	0.175265067	0.306582534
HELLS	ENSG00000119969	UCEC	0.209718789	7.47E-07
HLTF	ENSG00000071794	ACC	0.488496269	6.57E-06
HLTF	ENSG00000071794	GBM	0.376686636	1.87E-06
HLTF	ENSG00000071794	SARC	0.275044246	8.32E-06
HLTF	ENSG00000071794	KIRC	0.200802172	2.91E-06
HLTF	ENSG00000071794	ESCA	0.561941705	1.06E-14
HLTF	ENSG00000071794	UCS	0.574847553	4.43E-06
HLTF	ENSG00000071794	KICH	0.343718771	0.005057628
HLTF	ENSG00000071794	MESO	0.328023442	0.002047609
HLTF	ENSG00000071794	DLBC	0.196959381	0.179663699
HLTF	ENSG00000071794	PCPG	0.543867063	8.94E-14
HLTF	ENSG00000071794	LUSC	0.450905563	2.60E-26
HLTF	ENSG00000071794	HNSC	0.561904142	1.86E-42
HLTF	ENSG00000071794	PAAD	0.182331037	0.015435499
HLTF	ENSG00000071794	THYM	0.209126653	0.02304394
HLTF	ENSG00000071794	CHOL	0.366021274	0.028132071
HLTF	ENSG00000071794	UVM	0.239582403	0.032318977
HLTF	ENSG00000071794	THCA	0.045205254	0.31600355
HLTF	ENSG00000071794	LIHC	0.260169925	4.81E-07
HLTF	ENSG00000071794	CESC	0.501376329	5.42E-20
HLTF	ENSG00000071794	STAD	0.258786127	3.88E-07
HLTF	ENSG00000071794	LGG	0.18303636	3.32E-05
HLTF	ENSG00000071794	BRCA	0.347683296	1.50E-32
HLTF	ENSG00000071794	SKCM	0.377050734	8.26E-14
HLTF	ENSG00000071794	KIRP	0.29844546	2.71E-07
HLTF	ENSG00000071794	CRC	0.160426073	3.92E-05
HLTF	ENSG00000071794	LAML	0.022666653	0.780221892
HLTF	ENSG00000071794	TGCT	0.130146027	0.112426237
HLTF	ENSG00000071794	OV	0.599207643	1.97E-37
HLTF	ENSG00000071794	LUAD	0.519892806	5.38E-39
HLTF	ENSG00000071794	PRAD	0.272201722	6.31E-10
HLTF	ENSG00000071794	UCEC	0.357785664	5.81E-18
HLTF	ENSG00000071794	BLCA	0.448636196	7.61E-22
INO80	ENSG00000128908	SKCM	0.547457243	5.26E-30
INO80	ENSG00000128908	LIHC	0.231633654	8.01E-06
INO80	ENSG00000128908	LUSC	0.439149529	6.79E-25
INO80	ENSG00000128908	LAML	0.077305684	0.3406158
INO80	ENSG00000128908	STAD	0.388043916	6.89E-15
INO80	ENSG00000128908	CHOL	0.606011702	8.97E-05
INO80	ENSG00000128908	LGG	0.289174906	3.05E-11
INO80	ENSG00000128908	BRCA	0.465159333	4.84E-60
INO80	ENSG00000128908	KIRC	0.240601261	1.80E-08
INO80	ENSG00000128908	OV	0.562880153	2.62E-32
INO80	ENSG00000128908	DLBC	0.415410154	0.003323327
INO80	ENSG00000128908	ACC	0.467658745	1.80E-05
INO80	ENSG00000128908	KIRP	0.235389997	5.82E-05
INO80	ENSG00000128908	BLCA	0.386450128	3.68E-16
INO80	ENSG00000128908	THCA	0.227481786	3.22E-07
INO80	ENSG00000128908	CESC	0.494772236	1.95E-19
INO80	ENSG00000128908	LUAD	0.387029327	6.98E-21
INO80	ENSG00000128908	SARC	0.465195918	4.25E-15
INO80	ENSG00000128908	GBM	0.304133715	0.000146731
INO80	ENSG00000128908	UCEC	0.37260489	1.86E-19
INO80	ENSG00000128908	PRAD	0.296873878	1.30E-11
INO80	ENSG00000128908	UVM	0.303156142	0.00626689
INO80	ENSG00000128908	PCPG	0.209372616	0.00768623
INO80	ENSG00000128908	HNSC	0.264555235	2.35E-09
INO80	ENSG00000128908	KICH	0.227549533	0.068309152
INO80	ENSG00000128908	MESO	0.724556524	3.13E-15
INO80	ENSG00000128908	PAAD	0.396776052	4.99E-08
INO80	ENSG00000128908	CRC	0.481344563	4.65E-39
INO80	ENSG00000128908	ESCA	0.446092795	3.38E-09
INO80	ENSG00000128908	TGCT	0.595032408	9.78E-16
INO80	ENSG00000128908	THYM	0.075867918	0.414190682
INO80	ENSG00000128908	UCS	0.600756343	1.24E-06
RAD54B	ENSG00000197275	DLBC	0.200139726	0.172597956
RAD54B	ENSG00000197275	ESCA	0.39870815	1.77E-07
RAD54B	ENSG00000197275	BRCA	0.635473782	3.04E-125
RAD54B	ENSG00000197275	LGG	0.165583472	0.000177699
RAD54B	ENSG00000197275	SKCM	0.472502715	9.40E-22
RAD54B	ENSG00000197275	LUAD	0.440182953	3.46E-27
RAD54B	ENSG00000197275	MESO	0.30178868	0.00474463
RAD54B	ENSG00000197275	SARC	0.54704463	2.64E-21
RAD54B	ENSG00000197275	CESC	0.427382667	2.15E-14
RAD54B	ENSG00000197275	OV	0.323168044	1.93E-10
RAD54B	ENSG00000197275	LUSC	0.544542993	8.58E-40
RAD54B	ENSG00000197275	PRAD	0.539797758	4.43E-39
RAD54B	ENSG00000197275	UCS	0.481302952	0.000199269
RAD54B	ENSG00000197275	PCPG	0.085129726	0.282953128
RAD54B	ENSG00000197275	CRC	0.356135871	6.69E-21
RAD54B	ENSG00000197275	LAML	0.345083299	1.17E-05
RAD54B	ENSG00000197275	HNSC	0.342133565	5.19E-15
RAD54B	ENSG00000197275	LIHC	0.232951648	7.09E-06
RAD54B	ENSG00000197275	KIRP	0.182780963	0.001910799
RAD54B	ENSG00000197275	CHOL	0.43851202	0.007467994
RAD54B	ENSG00000197275	GBM	0.145111616	0.075442341
RAD54B	ENSG00000197275	TGCT	0.482564389	4.02E-10
RAD54B	ENSG00000197275	THCA	0.030978683	0.492110292
RAD54B	ENSG00000197275	UVM	0.595754785	5.56E-09
RAD54B	ENSG00000197275	KIRC	0.248850984	5.58E-09
RAD54B	ENSG00000197275	PAAD	0.526997443	5.76E-14
RAD54B	ENSG00000197275	ACC	0.366266457	0.00105273
RAD54B	ENSG00000197275	KICH	0.411913731	0.000651488
RAD54B	ENSG00000197275	UCEC	0.313566299	6.05E-14
RAD54B	ENSG00000197275	STAD	0.559394495	3.54E-32
RAD54B	ENSG00000197275	THYM	0.191288015	0.037986371
RAD54B	ENSG00000197275	BLCA	0.458140137	8.02E-23
RAD54L	ENSG00000085999	SARC	0.482630121	2.77E-16
RAD54L	ENSG00000085999	PRAD	-0.065596102	0.14341066
RAD54L	ENSG00000085999	ACC	0.250257882	0.028153304
RAD54L	ENSG00000085999	PAAD	0.231940966	0.001951797
RAD54L	ENSG00000085999	SKCM	0.398882926	2.07E-15
RAD54L	ENSG00000085999	GBM	0.124466531	0.127836743
RAD54L	ENSG00000085999	KIRP	0.213997812	0.00026687
RAD54L	ENSG00000085999	KICH	0.397791652	0.001032858
RAD54L	ENSG00000085999	KIRC	0.213695134	6.22E-07
RAD54L	ENSG00000085999	TGCT	0.404822225	2.77E-07
RAD54L	ENSG00000085999	CHOL	0.290915817	0.085188111
RAD54L	ENSG00000085999	STAD	0.140214621	0.006608105
RAD54L	ENSG00000085999	UCEC	0.374317113	1.23E-19
RAD54L	ENSG00000085999	LAML	0.181397981	0.024356312
RAD54L	ENSG00000085999	BLCA	0.322409901	1.92E-11
RAD54L	ENSG00000085999	THYM	0.215500737	0.019097365
RAD54L	ENSG00000085999	CRC	0.263298661	8.74E-12
RAD54L	ENSG00000085999	UVM	0.215670859	0.054689383
RAD54L	ENSG00000085999	THCA	-0.016089582	0.721296956
RAD54L	ENSG00000085999	CESC	0.336823647	3.54E-09
RAD54L	ENSG00000085999	UCS	0.306771599	0.022723275
RAD54L	ENSG00000085999	ESCA	0.248889311	0.001505416
RAD54L	ENSG00000085999	OV	0.42812163	6.35E-18
RAD54L	ENSG00000085999	HNSC	0.123357495	0.006045487
RAD54L	ENSG00000085999	LGG	0.398111856	9.66E-21
RAD54L	ENSG00000085999	BRCA	0.378321759	1.10E-38
RAD54L	ENSG00000085999	PCPG	0.205183498	0.009026683
RAD54L	ENSG00000085999	LIHC	0.299046036	5.90E-09
RAD54L	ENSG00000085999	LUSC	0.308168442	2.04E-12
RAD54L	ENSG00000085999	LUAD	0.155988129	0.000259954
RAD54L	ENSG00000085999	MESO	0.31993135	0.002674613
RAD54L	ENSG00000085999	DLBC	0.246847956	0.090756931
RAD54L2	ENSG00000164080	THYM	0.433121143	9.64E-07
RAD54L2	ENSG00000164080	LIHC	0.360250352	1.35E-12
RAD54L2	ENSG00000164080	KICH	0.490790727	3.32E-05
RAD54L2	ENSG00000164080	STAD	0.421271568	1.60E-17
RAD54L2	ENSG00000164080	LUAD	0.289052055	6.26E-12
RAD54L2	ENSG00000164080	MESO	0.636664683	4.43E-11
RAD54L2	ENSG00000164080	PRAD	0.160944445	0.00030647
RAD54L2	ENSG00000164080	LUSC	0.063021363	0.160247009
RAD54L2	ENSG00000164080	SKCM	0.553432264	9.33E-31
RAD54L2	ENSG00000164080	KIRP	0.430146361	2.61E-14
RAD54L2	ENSG00000164080	LAML	0.33211647	2.58E-05
RAD54L2	ENSG00000164080	CHOL	0.699964907	2.02E-06
RAD54L2	ENSG00000164080	ACC	0.301661479	0.007671632
RAD54L2	ENSG00000164080	TGCT	0.424521004	6.16E-08
RAD54L2	ENSG00000164080	THCA	0.115399195	0.010259487
RAD54L2	ENSG00000164080	KIRC	0.409385629	5.39E-23
RAD54L2	ENSG00000164080	OV	0.481942572	6.46E-23
RAD54L2	ENSG00000164080	BRCA	0.36021586	5.57E-35
RAD54L2	ENSG00000164080	ESCA	0.41298834	5.72E-08
RAD54L2	ENSG00000164080	UCEC	0.371853143	2.22E-19
RAD54L2	ENSG00000164080	DLBC	0.380945508	0.007556998
RAD54L2	ENSG00000164080	HNSC	0.287294696	7.67E-11
RAD54L2	ENSG00000164080	CRC	0.342968577	2.09E-19
RAD54L2	ENSG00000164080	BLCA	0.489198923	3.09E-26
RAD54L2	ENSG00000164080	SARC	0.492161486	5.82E-17
RAD54L2	ENSG00000164080	GBM	0.392807376	6.08E-07
RAD54L2	ENSG00000164080	LGG	0.285371591	5.64E-11
RAD54L2	ENSG00000164080	CESC	0.63363488	3.48E-34
RAD54L2	ENSG00000164080	UVM	0.766751183	1.12E-16
RAD54L2	ENSG00000164080	PCPG	0.464910687	5.20E-10
RAD54L2	ENSG00000164080	UCS	0.562448959	7.85E-06
RAD54L2	ENSG00000164080	PAAD	0.519017691	1.59E-13
SHPRH	ENSG00000146414	LIHC	0.25521835	8.04E-07
SHPRH	ENSG00000146414	CRC	0.1209492	0.001992097
SHPRH	ENSG00000146414	BLCA	0.267984817	3.18E-08
SHPRH	ENSG00000146414	HNSC	0.185156092	3.46E-05
SHPRH	ENSG00000146414	CESC	0.34240512	1.87E-09
SHPRH	ENSG00000146414	CHOL	0.540134763	0.00067309
SHPRH	ENSG00000146414	BRCA	0.194441308	8.15E-11
SHPRH	ENSG00000146414	LAML	0.10678518	0.187455138
SHPRH	ENSG00000146414	LGG	0.245557482	2.06E-08
SHPRH	ENSG00000146414	KIRP	0.068506428	0.248159141
SHPRH	ENSG00000146414	PCPG	0.248275572	0.001495321
SHPRH	ENSG00000146414	SKCM	0.24748087	1.64E-06
SHPRH	ENSG00000146414	THYM	0.208763681	0.023288317
SHPRH	ENSG00000146414	ACC	0.078643724	0.496591517
SHPRH	ENSG00000146414	SARC	0.407059979	1.35E-11
SHPRH	ENSG00000146414	STAD	0.305584121	1.59E-09
SHPRH	ENSG00000146414	TGCT	0.123366842	0.132570839
SHPRH	ENSG00000146414	PRAD	0.13530934	0.002454115
SHPRH	ENSG00000146414	KIRC	0.180332115	2.77E-05
SHPRH	ENSG00000146414	DLBC	0.104666587	0.478954671
SHPRH	ENSG00000146414	OV	0.504431139	2.81E-25
SHPRH	ENSG00000146414	ESCA	0.289631239	0.000203367
SHPRH	ENSG00000146414	KICH	0.198083211	0.11371164
SHPRH	ENSG00000146414	THCA	0.047751177	0.289491126
SHPRH	ENSG00000146414	LUSC	0.364307867	4.47E-17
SHPRH	ENSG00000146414	UVM	0.26772089	0.016355516
SHPRH	ENSG00000146414	LUAD	0.093775689	0.028742798
SHPRH	ENSG00000146414	MESO	0.302448474	0.004649587
SHPRH	ENSG00000146414	GBM	0.411286993	1.55E-07
SHPRH	ENSG00000146414	UCS	0.153734569	0.262451315
SHPRH	ENSG00000146414	UCEC	0.184006876	1.49E-05
SHPRH	ENSG00000146414	PAAD	0.262166251	0.000439872
SMARCA1	ENSG00000102038	ACC	0.084945692	0.4626242
SMARCA1	ENSG00000102038	PAAD	0.161565175	0.032175325
SMARCA1	ENSG00000102038	PRAD	0.03004226	0.503137456
SMARCA1	ENSG00000102038	GBM	0.217005232	0.007441407
SMARCA1	ENSG00000102038	SKCM	0.122845676	0.018720603
SMARCA1	ENSG00000102038	KICH	-0.126858553	0.313936219
SMARCA1	ENSG00000102038	STAD	-0.021051086	0.684896292
SMARCA1	ENSG00000102038	KIRP	0.132052728	0.025534271
SMARCA1	ENSG00000102038	PCPG	0.010579972	0.894033228
SMARCA1	ENSG00000102038	BLCA	0.174417263	0.000369208
SMARCA1	ENSG00000102038	SARC	0.283152513	4.35E-06
SMARCA1	ENSG00000102038	HNSC	0.163079652	0.000272809
SMARCA1	ENSG00000102038	THYM	0.242580915	0.00812797
SMARCA1	ENSG00000102038	CRC	-0.055794544	0.155039875
SMARCA1	ENSG00000102038	KIRC	0.177662638	3.65E-05
SMARCA1	ENSG00000102038	THCA	-0.02782544	0.537232044
SMARCA1	ENSG00000102038	CHOL	0.347529708	0.037818295
SMARCA1	ENSG00000102038	TGCT	0.126909973	0.121722206
SMARCA1	ENSG00000102038	ESCA	0.105823306	0.182919957
SMARCA1	ENSG00000102038	OV	0.155091682	0.002778167
SMARCA1	ENSG00000102038	BRCA	0.023209944	0.442300586
SMARCA1	ENSG00000102038	LGG	0.084274473	0.05767648
SMARCA1	ENSG00000102038	UCEC	0.173171547	4.67E-05
SMARCA1	ENSG00000102038	LAML	0.048005252	0.554375098
SMARCA1	ENSG00000102038	UVM	0.094547312	0.404157885
SMARCA1	ENSG00000102038	MESO	0.216231427	0.045540368
SMARCA1	ENSG00000102038	LUSC	0.159384527	0.000355995
SMARCA1	ENSG00000102038	CESC	0.151338623	0.009599903
SMARCA1	ENSG00000102038	LIHC	0.039121101	0.45681553
SMARCA1	ENSG00000102038	LUAD	0.081149078	0.058561334
SMARCA1	ENSG00000102038	DLBC	0.067015605	0.650859597
SMARCA1	ENSG00000102038	UCS	0.219753337	0.10694553
SMARCA2	ENSG00000080503	LGG	0.47129352	1.88E-29
SMARCA2	ENSG00000080503	KICH	0.22877261	0.06679839
SMARCA2	ENSG00000080503	UCEC	0.290378973	4.34E-12
SMARCA2	ENSG00000080503	KIRC	0.414575402	1.35E-23
SMARCA2	ENSG00000080503	THYM	0.218115431	0.017655691
SMARCA2	ENSG00000080503	SARC	0.447299884	6.00E-14
SMARCA2	ENSG00000080503	MESO	0.489467948	1.73E-06
SMARCA2	ENSG00000080503	TGCT	0.14809044	0.07052206
SMARCA2	ENSG00000080503	LIHC	0.487095239	4.37E-23
SMARCA2	ENSG00000080503	UCS	0.351961679	0.008409586
SMARCA2	ENSG00000080503	PRAD	0.329705597	4.06E-14
SMARCA2	ENSG00000080503	PAAD	0.459774613	1.37E-10
SMARCA2	ENSG00000080503	SKCM	0.376436257	9.13E-14
SMARCA2	ENSG00000080503	CRC	0.316482877	1.31E-16
SMARCA2	ENSG00000080503	STAD	0.260836073	3.12E-07
SMARCA2	ENSG00000080503	UVM	0.318606063	0.003972787
SMARCA2	ENSG00000080503	THCA	0.251817024	1.39E-08
SMARCA2	ENSG00000080503	BLCA	0.432717009	2.82E-20
SMARCA2	ENSG00000080503	ACC	0.271977564	0.016717955
SMARCA2	ENSG00000080503	ESCA	0.46952457	3.77E-10
SMARCA2	ENSG00000080503	CESC	0.509582215	1.06E-20
SMARCA2	ENSG00000080503	GBM	0.501413853	5.46E-11
SMARCA2	ENSG00000080503	OV	0.406476986	3.74E-16
SMARCA2	ENSG00000080503	DLBC	0.437922474	0.001852577
SMARCA2	ENSG00000080503	HNSC	0.473788957	5.22E-29
SMARCA2	ENSG00000080503	LAML	0.040019322	0.622169444
SMARCA2	ENSG00000080503	KIRP	0.272917795	2.81E-06
SMARCA2	ENSG00000080503	LUAD	0.355654975	1.15E-17
SMARCA2	ENSG00000080503	CHOL	0.314163061	0.062039637
SMARCA2	ENSG00000080503	LUSC	0.529691766	2.29E-37
SMARCA2	ENSG00000080503	BRCA	0.404187304	2.10E-44
SMARCA2	ENSG00000080503	PCPG	0.333918721	1.50E-05
SMARCA4	ENSG00000127616	TGCT	0.437031023	2.25E-08
SMARCA4	ENSG00000127616	LAML	0.362345829	3.88E-06
SMARCA4	ENSG00000127616	SARC	0.602840458	1.27E-26
SMARCA4	ENSG00000127616	THYM	0.08662539	0.350959206
SMARCA4	ENSG00000127616	KICH	0.328697314	0.00750986
SMARCA4	ENSG00000127616	LIHC	0.219450858	2.40E-05
SMARCA4	ENSG00000127616	CHOL	0.364753881	0.028723134
SMARCA4	ENSG00000127616	PRAD	0.278705241	2.36E-10
SMARCA4	ENSG00000127616	KIRP	0.278015216	1.79E-06
SMARCA4	ENSG00000127616	BRCA	0.417354649	1.63E-47
SMARCA4	ENSG00000127616	ESCA	0.406896599	9.33E-08
SMARCA4	ENSG00000127616	STAD	0.452619038	2.74E-20
SMARCA4	ENSG00000127616	ACC	0.47595751	1.21E-05
SMARCA4	ENSG00000127616	KIRC	0.039734694	0.359448195
SMARCA4	ENSG00000127616	BLCA	0.442104154	3.43E-21
SMARCA4	ENSG00000127616	LUSC	0.420312775	9.77E-23
SMARCA4	ENSG00000127616	LGG	0.158110868	0.000347047
SMARCA4	ENSG00000127616	UCS	0.726439223	3.44E-10
SMARCA4	ENSG00000127616	PAAD	0.33314106	6.25E-06
SMARCA4	ENSG00000127616	UVM	0.214403118	0.05616272
SMARCA4	ENSG00000127616	DLBC	-0.120545286	0.414425851
SMARCA4	ENSG00000127616	SKCM	0.426479264	1.31E-17
SMARCA4	ENSG00000127616	UCEC	0.447205313	2.97E-28
SMARCA4	ENSG00000127616	OV	0.673441327	3.18E-50
SMARCA4	ENSG00000127616	HNSC	0.481156832	5.46E-30
SMARCA4	ENSG00000127616	THCA	0.299931849	9.98E-12
SMARCA4	ENSG00000127616	LUAD	0.389718816	3.56E-21
SMARCA4	ENSG00000127616	PCPG	0.355198096	3.77E-06
SMARCA4	ENSG00000127616	CESC	0.489994497	4.85E-19
SMARCA4	ENSG00000127616	GBM	0.280906815	0.000476242
SMARCA4	ENSG00000127616	MESO	0.496982904	1.13E-06
SMARCA4	ENSG00000127616	CRC	0.311052676	4.53E-16
SMARCA5	ENSG00000153147	SKCM	0.28222091	3.96E-08
SMARCA5	ENSG00000153147	SARC	0.519644553	4.87E-19
SMARCA5	ENSG00000153147	CHOL	0.604213595	9.53E-05
SMARCA5	ENSG00000153147	TGCT	0.065779483	0.423850991
SMARCA5	ENSG00000153147	CESC	0.583242426	5.24E-28
SMARCA5	ENSG00000153147	STAD	0.513198508	1.63E-26
SMARCA5	ENSG00000153147	PCPG	0.379267065	6.99E-07
SMARCA5	ENSG00000153147	THYM	0.106077749	0.252929903
SMARCA5	ENSG00000153147	THCA	0.110764219	0.013770126
SMARCA5	ENSG00000153147	LAML	0.076569596	0.345247034
SMARCA5	ENSG00000153147	HNSC	0.322198379	2.14E-13
SMARCA5	ENSG00000153147	LIHC	0.319036827	4.68E-10
SMARCA5	ENSG00000153147	PRAD	0.090782618	0.042659198
SMARCA5	ENSG00000153147	LUAD	0.383070954	1.86E-20
SMARCA5	ENSG00000153147	UVM	-0.000649233	0.995439698
SMARCA5	ENSG00000153147	BRCA	0.482930018	3.13E-65
SMARCA5	ENSG00000153147	UCS	0.541468134	1.97E-05
SMARCA5	ENSG00000153147	KICH	-0.049250664	0.69682965
SMARCA5	ENSG00000153147	UCEC	0.275714634	5.34E-11
SMARCA5	ENSG00000153147	DLBC	0.392205722	0.005832101
SMARCA5	ENSG00000153147	LUSC	0.581135467	2.55E-46
SMARCA5	ENSG00000153147	KIRP	0.118026546	0.04612538
SMARCA5	ENSG00000153147	BLCA	0.550084448	4.88E-34
SMARCA5	ENSG00000153147	MESO	0.568532765	1.13E-08
SMARCA5	ENSG00000153147	ACC	0.472581692	1.43E-05
SMARCA5	ENSG00000153147	OV	0.701297516	4.78E-56
SMARCA5	ENSG00000153147	KIRC	0.322418061	2.21E-14
SMARCA5	ENSG00000153147	PAAD	0.471800696	3.85E-11
SMARCA5	ENSG00000153147	LGG	0.423047884	1.79E-23
SMARCA5	ENSG00000153147	GBM	0.191731916	0.018354577
SMARCA5	ENSG00000153147	ESCA	0.626668396	7.74E-19
SMARCA5	ENSG00000153147	CRC	0.294541973	1.70E-14
SMARCAD1	ENSG00000163104	BLCA	0.284159565	4.13E-09
SMARCAD1	ENSG00000163104	STAD	0.366413274	2.51E-13
SMARCAD1	ENSG00000163104	LIHC	0.283303268	3.81E-08
SMARCAD1	ENSG00000163104	LUAD	0.387070201	6.91E-21
SMARCAD1	ENSG00000163104	THYM	0.143002272	0.122390542
SMARCAD1	ENSG00000163104	LGG	0.216677865	8.21E-07
SMARCAD1	ENSG00000163104	LAML	0.164447206	0.041549356
SMARCAD1	ENSG00000163104	ACC	0.605149959	5.56E-09
SMARCAD1	ENSG00000163104	MESO	0.426333678	4.26E-05
SMARCAD1	ENSG00000163104	BRCA	0.384845606	4.42E-40
SMARCAD1	ENSG00000163104	LUSC	0.392675821	8.29E-20
SMARCAD1	ENSG00000163104	UCEC	0.224129005	1.17E-07
SMARCAD1	ENSG00000163104	KIRP	0.201494908	0.000608293
SMARCAD1	ENSG00000163104	SKCM	0.303161041	3.22E-09
SMARCAD1	ENSG00000163104	CRC	0.28138337	2.59E-13
SMARCAD1	ENSG00000163104	THCA	0.136105692	0.002432973
SMARCAD1	ENSG00000163104	CHOL	0.60971747	7.90E-05
SMARCAD1	ENSG00000163104	PAAD	0.289156309	9.93E-05
SMARCAD1	ENSG00000163104	TGCT	0.048575102	0.554994296
SMARCAD1	ENSG00000163104	CESC	0.451054251	4.86E-16
SMARCAD1	ENSG00000163104	PRAD	0.127886388	0.004218296
SMARCAD1	ENSG00000163104	GBM	0.096154942	0.240204177
SMARCAD1	ENSG00000163104	UCS	0.335767711	0.012205423
SMARCAD1	ENSG00000163104	KICH	0.021193491	0.866920959
SMARCAD1	ENSG00000163104	OV	0.593876685	1.22E-36
SMARCAD1	ENSG00000163104	DLBC	0.248719447	0.088257984
SMARCAD1	ENSG00000163104	PCPG	0.264590492	0.000694422
SMARCAD1	ENSG00000163104	ESCA	0.47698701	1.81E-10
SMARCAD1	ENSG00000163104	SARC	0.30675876	5.87E-07
SMARCAD1	ENSG00000163104	HNSC	0.318469532	4.17E-13
SMARCAD1	ENSG00000163104	KIRC	0.185610451	1.58E-05
SMARCAD1	ENSG00000163104	UVM	0.124572802	0.270908802
SMARCAL1	ENSG00000138375	BLCA	0.660028687	5.24E-53
SMARCAL1	ENSG00000138375	TGCT	0.420676923	8.32E-08
SMARCAL1	ENSG00000138375	LGG	0.189645415	1.69E-05
SMARCAL1	ENSG00000138375	LIHC	0.382122452	4.22E-14
SMARCAL1	ENSG00000138375	LAML	0.042890886	0.597382374
SMARCAL1	ENSG00000138375	SKCM	0.57065932	5.24E-33
SMARCAL1	ENSG00000138375	ACC	0.295789191	0.009006467
SMARCAL1	ENSG00000138375	LUSC	0.565334357	2.11E-43
SMARCAL1	ENSG00000138375	KIRC	0.581176666	1.45E-49
SMARCAL1	ENSG00000138375	STAD	0.45179232	3.27E-20
SMARCAL1	ENSG00000138375	CHOL	0.477859413	0.003203546
SMARCAL1	ENSG00000138375	BRCA	0.506108844	1.79E-72
SMARCAL1	ENSG00000138375	CESC	0.748866786	9.56E-54
SMARCAL1	ENSG00000138375	MESO	0.425005584	4.53E-05
SMARCAL1	ENSG00000138375	KICH	0.389727702	0.001331855
SMARCAL1	ENSG00000138375	PCPG	0.336733915	1.26E-05
SMARCAL1	ENSG00000138375	THYM	0.229054502	0.012597641
SMARCAL1	ENSG00000138375	LUAD	0.376005491	1.03E-19
SMARCAL1	ENSG00000138375	THCA	0.287456257	7.48E-11
SMARCAL1	ENSG00000138375	SARC	0.644794553	2.30E-31
SMARCAL1	ENSG00000138375	HNSC	0.627262995	2.19E-55
SMARCAL1	ENSG00000138375	UCS	0.616816814	5.31E-07
SMARCAL1	ENSG00000138375	PRAD	0.34266296	3.41E-15
SMARCAL1	ENSG00000138375	UVM	0.431494152	6.44E-05
SMARCAL1	ENSG00000138375	OV	0.633874025	5.69E-43
SMARCAL1	ENSG00000138375	GBM	0.250927577	0.001885472
SMARCAL1	ENSG00000138375	ESCA	0.506501918	8.30E-12
SMARCAL1	ENSG00000138375	KIRP	0.477267615	1.12E-17
SMARCAL1	ENSG00000138375	DLBC	0.550003686	5.13E-05
SMARCAL1	ENSG00000138375	CRC	0.417540741	7.48E-29
SMARCAL1	ENSG00000138375	PAAD	0.420426251	6.27E-09
SMARCAL1	ENSG00000138375	UCEC	0.413927532	4.69E-24
SRCAP	ENSG00000080603	KIRC	0.159100425	0.000222947
SRCAP	ENSG00000080603	CESC	0.495137573	1.82E-19
SRCAP	ENSG00000080603	PRAD	0.225353479	3.64E-07
SRCAP	ENSG00000080603	PAAD	0.279899752	0.000168349
SRCAP	ENSG00000080603	SARC	0.456889708	1.48E-14
SRCAP	ENSG00000080603	DLBC	0.123491602	0.403025604
SRCAP	ENSG00000080603	UVM	0.329378838	0.002850513
SRCAP	ENSG00000080603	BLCA	0.507555946	2.00E-28
SRCAP	ENSG00000080603	KICH	0.268325614	0.030684783
SRCAP	ENSG00000080603	ACC	0.466204173	1.93E-05
SRCAP	ENSG00000080603	OV	0.490680908	8.19E-24
SRCAP	ENSG00000080603	CHOL	0.379270127	0.022531156
SRCAP	ENSG00000080603	CRC	0.454633676	1.60E-34
SRCAP	ENSG00000080603	UCS	0.707415566	1.56E-09
SRCAP	ENSG00000080603	ESCA	0.548247388	6.19E-14
SRCAP	ENSG00000080603	LIHC	0.248069803	1.65E-06
SRCAP	ENSG00000080603	GBM	0.290455108	0.000297086
SRCAP	ENSG00000080603	PCPG	0.305228795	8.25E-05
SRCAP	ENSG00000080603	BRCA	0.622603762	7.39E-119
SRCAP	ENSG00000080603	HNSC	0.353452787	5.55E-16
SRCAP	ENSG00000080603	LAML	0.108670149	0.179741816
SRCAP	ENSG00000080603	LUSC	0.524625014	1.45E-36
SRCAP	ENSG00000080603	KIRP	0.360354158	3.39E-10
SRCAP	ENSG00000080603	SKCM	0.399463445	1.87E-15
SRCAP	ENSG00000080603	THYM	0.27157959	0.002931544
SRCAP	ENSG00000080603	LUAD	0.51052761	1.93E-37
SRCAP	ENSG00000080603	STAD	0.447937583	7.41E-20
SRCAP	ENSG00000080603	THCA	0.083084872	0.065013288
SRCAP	ENSG00000080603	TGCT	0.393342098	6.38E-07
SRCAP	ENSG00000080603	MESO	0.435252698	2.81E-05
SRCAP	ENSG00000080603	LGG	0.112071226	0.011481169
SRCAP	ENSG00000080603	UCEC	0.603679167	1.30E-55
TTF2	ENSG00000116830	BRCA	0.447795766	2.93E-55
TTF2	ENSG00000116830	KIRC	0.155914285	0.000298459
TTF2	ENSG00000116830	TGCT	0.174569616	0.032632094
TTF2	ENSG00000116830	STAD	0.36507656	3.11E-13
TTF2	ENSG00000116830	OV	0.575805052	4.66E-34
TTF2	ENSG00000116830	SKCM	0.552221373	1.33E-30
TTF2	ENSG00000116830	SARC	0.336287861	3.69E-08
TTF2	ENSG00000116830	KIRP	0.144554517	0.014413192
TTF2	ENSG00000116830	ACC	0.363955394	0.001138635
TTF2	ENSG00000116830	HNSC	0.365920638	4.25E-17
TTF2	ENSG00000116830	BLCA	0.438280456	8.16E-21
TTF2	ENSG00000116830	PRAD	0.237208193	8.22E-08
TTF2	ENSG00000116830	GBM	0.291978737	0.000275111
TTF2	ENSG00000116830	CHOL	0.107908287	0.531030648
TTF2	ENSG00000116830	LIHC	0.307539191	2.06E-09
TTF2	ENSG00000116830	CESC	0.382940871	1.24E-11
TTF2	ENSG00000116830	KICH	0.506232209	1.69E-05
TTF2	ENSG00000116830	PCPG	0.361567377	2.45E-06
TTF2	ENSG00000116830	LAML	0.020801509	0.797901041
TTF2	ENSG00000116830	THYM	0.12247697	0.186415397
TTF2	ENSG00000116830	UCEC	0.32533708	5.95E-15
TTF2	ENSG00000116830	THCA	-0.01999909	0.657461764
TTF2	ENSG00000116830	DLBC	0.012856858	0.930885767
TTF2	ENSG00000116830	PAAD	0.60567858	5.32E-19
TTF2	ENSG00000116830	LGG	0.502279425	7.97E-34
TTF2	ENSG00000116830	UVM	0.354452305	0.001256037
TTF2	ENSG00000116830	ESCA	0.596424337	8.68E-17
TTF2	ENSG00000116830	MESO	0.397724081	0.000149403
TTF2	ENSG00000116830	LUAD	0.422747141	5.41E-25
TTF2	ENSG00000116830	LUSC	0.384511681	5.40E-19
TTF2	ENSG00000116830	CRC	0.331500446	3.66E-18
TTF2	ENSG00000116830	UCS	0.274354992	0.042660964
ZRANB3	ENSG00000121988	BLCA	0.260970376	7.41E-08
ZRANB3	ENSG00000121988	CESC	0.329755509	7.79E-09
ZRANB3	ENSG00000121988	LAML	0.118068768	0.144740387
ZRANB3	ENSG00000121988	LGG	0.139816202	0.001582765
ZRANB3	ENSG00000121988	SKCM	0.290997876	1.42E-08
ZRANB3	ENSG00000121988	CRC	0.179539697	4.03E-06
ZRANB3	ENSG00000121988	KIRP	0.280812545	1.40E-06
ZRANB3	ENSG00000121988	KIRC	0.152507477	0.00040522
ZRANB3	ENSG00000121988	TGCT	0.209693329	0.010011751
ZRANB3	ENSG00000121988	BRCA	0.241508353	4.90E-16
ZRANB3	ENSG00000121988	KICH	0.463204372	0.000102113
ZRANB3	ENSG00000121988	PCPG	0.2052848	0.008991972
ZRANB3	ENSG00000121988	OV	0.473869295	4.14E-22
ZRANB3	ENSG00000121988	LUSC	0.331634135	3.00E-14
ZRANB3	ENSG00000121988	ACC	0.324767406	0.003954564
ZRANB3	ENSG00000121988	LUAD	0.119074855	0.005422675
ZRANB3	ENSG00000121988	HNSC	0.25906997	5.11E-09
ZRANB3	ENSG00000121988	LIHC	0.291154967	1.52E-08
ZRANB3	ENSG00000121988	PRAD	0.404979863	4.06E-21
ZRANB3	ENSG00000121988	GBM	0.587242788	2.28E-15
ZRANB3	ENSG00000121988	UVM	-0.059702287	0.598847323
ZRANB3	ENSG00000121988	THYM	0.267160063	0.003449431
ZRANB3	ENSG00000121988	STAD	0.262496396	2.60E-07
ZRANB3	ENSG00000121988	UCS	0.48570334	0.000170632
ZRANB3	ENSG00000121988	MESO	0.242981673	0.024180811
ZRANB3	ENSG00000121988	UCEC	0.260806856	5.89E-10
ZRANB3	ENSG00000121988	SARC	0.296679224	1.41E-06
ZRANB3	ENSG00000121988	PAAD	0.158254736	0.035925981
ZRANB3	ENSG00000121988	CHOL	0.520952784	0.001123505
ZRANB3	ENSG00000121988	DLBC	0.177119014	0.22846604
ZRANB3	ENSG00000121988	ESCA	0.450141446	2.34E-09
ZRANB3	ENSG00000121988	THCA	0.137343329	0.00221792
