# Supplementary material for: Integrated analysis of genes encoding ATP‐dependent chromatin remodellers identifies CHD7 as a potential target for colorectal cancer therapy
Source: Clin Transl Med. 2022 Jul 5;12(7):e953. doi: 10.1002/ctm2.953 (PMC9254903; doi:10.1002/ctm2.953)
Supplement: Supplementary file 12 — Table S10 Summary of the overall survival of the ATPCRs across all [file CTM2-12-e953-s004.xlsx]

## Sheet: Supplementary Data 10
Supplementary Data 10. Summary of the overall survival of the ATPCRs across all cancer types
HGNC Symbol	Ensembl Gene ID	CancerType	HR	P-value
ACTB	ENSG00000075624	STAD	1.20639	0.240162
ACTB	ENSG00000075624	PRAD	0.71971	0.645579
ACTB	ENSG00000075624	SARC	0.76355	0.0741808
ACTB	ENSG00000075624	ACC	1.47472	0.336232
ACTB	ENSG00000075624	KIRP	0.944612	0.87658
ACTB	ENSG00000075624	UVM	8.19608	0.000304227
ACTB	ENSG00000075624	TGCT	1.07882	0.955452
ACTB	ENSG00000075624	CESC	1.31046	0.288424
ACTB	ENSG00000075624	SKCM	1.1433	0.338608
ACTB	ENSG00000075624	PAAD	1.56565	0.0240353
ACTB	ENSG00000075624	HNSC	1.54329	0.0086545
ACTB	ENSG00000075624	LIHC	1.42897	0.0163425
ACTB	ENSG00000075624	LUAD	1.42271	0.0147959
ACTB	ENSG00000075624	KICH	18.7407	0.00219382
ACTB	ENSG00000075624	KIRC	2.36146	1.92e-06
ACTB	ENSG00000075624	CRC	1.10692	0.596898
ACTB	ENSG00000075624	UCS	1.10919	0.769249
ACTB	ENSG00000075624	THCA	1.65292	0.412797
ACTB	ENSG00000075624	LAML	1.51789	0.0260534
ACTB	ENSG00000075624	DLBC	1.03818	0.971962
ACTB	ENSG00000075624	MESO	4.09241	1.43e-05
ACTB	ENSG00000075624	CHOL	0.698856	0.586295
ACTB	ENSG00000075624	THYM	0.262371	0.0463596
ACTB	ENSG00000075624	OV	1.00767	0.958941
ACTB	ENSG00000075624	BLCA	1.18419	0.14104
ACTB	ENSG00000075624	ESCA	0.883482	0.686608
ACTB	ENSG00000075624	GBM	1.5176	0.0761588
ACTL6A	ENSG00000136518	LUSC	0.86452	0.0882696
ACTL6A	ENSG00000136518	THCA	0.68638	0.554781
ACTL6A	ENSG00000136518	MESO	1.78214	0.0549076
ACTL6A	ENSG00000136518	UVM	0.607822	0.1267
ACTL6A	ENSG00000136518	LAML	0.76196	0.304806
ACTL6A	ENSG00000136518	BLCA	1.00451	0.972531
ACTL6A	ENSG00000136518	PRAD	4.10777	0.0341995
ACTL6A	ENSG00000136518	THYM	0.576591	0.164436
ACTL6A	ENSG00000136518	TGCT	0.657094	0.675041
ACTL6A	ENSG00000136518	CRC	0.880123	0.486835
ACTL6A	ENSG00000136518	LGG	2.11942	1.16e-06
ACTL6A	ENSG00000136518	BRCA	1.1758	0.265532
ACTL6A	ENSG00000136518	OV	0.900994	0.345572
ACTL6A	ENSG00000136518	UCS	0.964407	0.920919
ACTL6A	ENSG00000136518	CESC	0.94567	0.75438
ACTL6A	ENSG00000136518	KICH	43.4138	0.000297401
ACTL6A	ENSG00000136518	KIRP	2.78669	0.00186814
ACTL6A	ENSG00000136518	ESCA	1.22912	0.302475
ACTL6A	ENSG00000136518	SARC	1.7966	0.000860992
ACTL6A	ENSG00000136518	ACC	2.55269	0.00176958
ACTL6A	ENSG00000136518	CHOL	1.22646	0.69833
ACTL6A	ENSG00000136518	GBM	0.730198	0.0769976
ACTL6A	ENSG00000136518	LUAD	1.34522	0.0109104
ACTL6A	ENSG00000136518	PAAD	3.73825	1.47e-05
ACTL6A	ENSG00000136518	STAD	0.894864	0.435976
ACTL6A	ENSG00000136518	UCEC	1.34757	0.0343363
ACTL6A	ENSG00000136518	KIRC	1.17144	0.461116
ACTL6A	ENSG00000136518	DLBC	0.590151	0.333452
ACTL6A	ENSG00000136518	SKCM	0.856437	0.251595
ACTL6A	ENSG00000136518	HNSC	1.17586	0.0695885
ACTL6B	ENSG00000077080	CRC	3.48397	0.0112167
ACTL6B	ENSG00000077080	UCEC	1.39246	0.0206931
ACTL6B	ENSG00000077080	HNSC	0.921113	0.80318
ACTL6B	ENSG00000077080	KICH	1.82e-47	0.248682
ACTL6B	ENSG00000077080	KIRP	0.284494	0.681704
ACTL6B	ENSG00000077080	MESO	1.04539	0.847351
ACTL6B	ENSG00000077080	LUAD	0.881356	0.551597
ACTL6B	ENSG00000077080	CESC	0.561678	0.836013
ACTL6B	ENSG00000077080	GBM	1.08882	0.225444
ACTL6B	ENSG00000077080	BLCA	1.0906	0.598924
ACTL6B	ENSG00000077080	PAAD	0.569332	0.00195143
ACTL6B	ENSG00000077080	PCPG	4.84298	0.041348
ACTL6B	ENSG00000077080	UCS	4.1046	0.0222989
ACTL6B	ENSG00000077080	THYM	1.2e-06	0.264596
ACTL6B	ENSG00000077080	LIHC	0.938272	0.930672
ACTL6B	ENSG00000077080	SARC	4.28368	0.598869
ACTL6B	ENSG00000077080	SKCM	0.347462	0.294886
ACTL6B	ENSG00000077080	STAD	1.07305	0.779942
ACTL6B	ENSG00000077080	LGG	0.732545	2.22e-07
ACTL6B	ENSG00000077080	THCA	0.190817	0.887487
ACTL6B	ENSG00000077080	LUSC	0.499307	0.231768
ACTL6B	ENSG00000077080	TGCT	0.0011199	0.444042
ACTL6B	ENSG00000077080	ESCA	1.42683	0.179528
ACTL6B	ENSG00000077080	UVM	0.617238	0.543696
ACTL6B	ENSG00000077080	DLBC	4.77e-05	0.36813
ACTL6B	ENSG00000077080	CHOL	0.812096	0.848753
ACTL6B	ENSG00000077080	BRCA	1.25579	0.0867543
ACTL6B	ENSG00000077080	KIRC	1.14796	0.601913
ACTL6B	ENSG00000077080	PRAD	0.865778	0.965043
ACTL6B	ENSG00000077080	OV	0.985234	0.90953
ACTR5	ENSG00000101442	CHOL	1.12988	0.795158
ACTR5	ENSG00000101442	MESO	1.40268	0.375483
ACTR5	ENSG00000101442	CRC	0.918583	0.625073
ACTR5	ENSG00000101442	TGCT	0.638038	0.680697
ACTR5	ENSG00000101442	ACC	2.64934	0.0431145
ACTR5	ENSG00000101442	OV	1.27124	0.0846728
ACTR5	ENSG00000101442	LUAD	0.956999	0.788331
ACTR5	ENSG00000101442	CESC	0.742019	0.25013
ACTR5	ENSG00000101442	UCS	1.06884	0.852569
ACTR5	ENSG00000101442	HNSC	0.934894	0.647236
ACTR5	ENSG00000101442	DLBC	0.176746	0.131999
ACTR5	ENSG00000101442	UVM	0.958564	0.941474
ACTR5	ENSG00000101442	ESCA	1.1689	0.547155
ACTR5	ENSG00000101442	LGG	0.877732	0.635914
ACTR5	ENSG00000101442	KIRC	1.85389	0.0107908
ACTR5	ENSG00000101442	LAML	0.783352	0.402118
ACTR5	ENSG00000101442	LUSC	1.17076	0.280198
ACTR5	ENSG00000101442	THYM	0.140674	0.0943601
ACTR5	ENSG00000101442	GBM	0.921944	0.733685
ACTR5	ENSG00000101442	PAAD	0.678435	0.202386
ACTR5	ENSG00000101442	LIHC	1.9967	5.11e-05
ACTR5	ENSG00000101442	KICH	1.53534	0.723351
ACTR5	ENSG00000101442	PCPG	2.13195	0.509154
ACTR5	ENSG00000101442	BLCA	0.838535	0.300005
ACTR5	ENSG00000101442	STAD	0.770502	0.122256
ACTR5	ENSG00000101442	BRCA	0.901951	0.597543
ACTR5	ENSG00000101442	UCEC	1.31726	0.22417
ACTR5	ENSG00000101442	SARC	1.45588	0.0725686
ACTR5	ENSG00000101442	KIRP	1.02862	0.935841
ACTR5	ENSG00000101442	THCA	1.24403	0.814905
ACTR5	ENSG00000101442	SKCM	1.03641	0.826588
ACTR8	ENSG00000113812	PRAD	1.87275	0.479485
ACTR8	ENSG00000113812	PCPG	0.743788	0.694669
ACTR8	ENSG00000113812	THCA	1.9166	0.53089
ACTR8	ENSG00000113812	OV	0.955477	0.774415
ACTR8	ENSG00000113812	GBM	0.861134	0.563917
ACTR8	ENSG00000113812	KIRC	0.448005	0.000140804
ACTR8	ENSG00000113812	ACC	3.13088	0.0105587
ACTR8	ENSG00000113812	LUSC	1.07406	0.748689
ACTR8	ENSG00000113812	PAAD	0.882126	0.700168
ACTR8	ENSG00000113812	DLBC	0.199878	0.094394
ACTR8	ENSG00000113812	BLCA	0.923098	0.654637
ACTR8	ENSG00000113812	CHOL	0.867431	0.886854
ACTR8	ENSG00000113812	BRCA	0.816929	0.292608
ACTR8	ENSG00000113812	SARC	1.92321	0.0205098
ACTR8	ENSG00000113812	LAML	0.84058	0.564507
ACTR8	ENSG00000113812	LIHC	1.97739	0.00458286
ACTR8	ENSG00000113812	THYM	0.198326	0.213634
ACTR8	ENSG00000113812	SKCM	0.846772	0.304438
ACTR8	ENSG00000113812	LUAD	0.612171	0.0254392
ACTR8	ENSG00000113812	MESO	1.79731	0.152347
ACTR8	ENSG00000113812	STAD	0.992098	0.971072
ACTR8	ENSG00000113812	UCEC	0.833094	0.471297
ACTR8	ENSG00000113812	TGCT	1.48447	0.785194
ACTR8	ENSG00000113812	HNSC	0.780689	0.251016
ACTR8	ENSG00000113812	LGG	0.938919	0.805098
ACTR8	ENSG00000113812	CESC	1.00209	0.994251
ACTR8	ENSG00000113812	ESCA	0.887349	0.707556
ACTR8	ENSG00000113812	UVM	0.587172	0.148358
ACTR8	ENSG00000113812	UCS	1.2646	0.534523
ATRX	ENSG00000085224	UVM	1.7369	0.164704
ATRX	ENSG00000085224	BLCA	0.918418	0.574022
ATRX	ENSG00000085224	STAD	0.917744	0.585626
ATRX	ENSG00000085224	CESC	1.14412	0.572825
ATRX	ENSG00000085224	THYM	0.918512	0.883988
ATRX	ENSG00000085224	PRAD	1.15792	0.785105
ATRX	ENSG00000085224	THCA	2.728	0.137354
ATRX	ENSG00000085224	SARC	1.0517	0.722787
ATRX	ENSG00000085224	SKCM	0.699262	0.000735969
ATRX	ENSG00000085224	ESCA	1.818	0.0206619
ATRX	ENSG00000085224	UCEC	1.27081	0.152455
ATRX	ENSG00000085224	MESO	0.770256	0.345909
ATRX	ENSG00000085224	OV	0.735968	0.0530455
ATRX	ENSG00000085224	KIRP	1.10148	0.744607
ATRX	ENSG00000085224	ACC	0.627228	0.153342
ATRX	ENSG00000085224	CRC	0.912717	0.523926
ATRX	ENSG00000085224	DLBC	2.39256	0.13719
ATRX	ENSG00000085224	KIRC	0.548665	0.00022008
ATRX	ENSG00000085224	LUSC	0.937773	0.701354
ATRX	ENSG00000085224	LIHC	1.2287	0.259696
ATRX	ENSG00000085224	TGCT	0.796716	0.8002
ATRX	ENSG00000085224	HNSC	0.948076	0.689684
ATRX	ENSG00000085224	UCS	1.05394	0.888542
ATRX	ENSG00000085224	PAAD	1.21414	0.374581
ATRX	ENSG00000085224	LUAD	0.816404	0.124029
ATRX	ENSG00000085224	CHOL	0.742262	0.531364
ATRX	ENSG00000085224	BRCA	1.23331	0.125176
BTAF1	ENSG00000095564	BLCA	0.910151	0.427167
BTAF1	ENSG00000095564	DLBC	0.96184	0.905411
BTAF1	ENSG00000095564	UCEC	0.884313	0.45095
BTAF1	ENSG00000095564	UCS	1.06795	0.833052
BTAF1	ENSG00000095564	GBM	0.820641	0.249984
BTAF1	ENSG00000095564	PAAD	0.893684	0.551392
BTAF1	ENSG00000095564	LUAD	0.837796	0.137859
BTAF1	ENSG00000095564	LUSC	1.01163	0.935335
BTAF1	ENSG00000095564	THCA	1.55668	0.376776
BTAF1	ENSG00000095564	KIRP	1.18801	0.394289
BTAF1	ENSG00000095564	ESCA	0.816003	0.443889
BTAF1	ENSG00000095564	CESC	0.982428	0.921417
BTAF1	ENSG00000095564	HNSC	0.874519	0.231664
BTAF1	ENSG00000095564	UVM	1.35163	0.275165
BTAF1	ENSG00000095564	BRCA	1.12129	0.394472
BTAF1	ENSG00000095564	LIHC	0.971231	0.812515
BTAF1	ENSG00000095564	PRAD	2.18638	0.131114
BTAF1	ENSG00000095564	ACC	2.19742	0.00257687
BTAF1	ENSG00000095564	STAD	0.912712	0.516138
BTAF1	ENSG00000095564	PCPG	2.14855	0.272282
BTAF1	ENSG00000095564	SKCM	0.808875	0.0555926
BTAF1	ENSG00000095564	MESO	0.863144	0.53681
BTAF1	ENSG00000095564	SARC	1.12159	0.445531
BTAF1	ENSG00000095564	TGCT	0.817563	0.748991
BTAF1	ENSG00000095564	KICH	1.94304	0.501835
BTAF1	ENSG00000095564	CRC	0.894475	0.470377
BTAF1	ENSG00000095564	KIRC	1.20961	0.131022
BTAF1	ENSG00000095564	OV	1.21714	0.132925
BTAF1	ENSG00000095564	THYM	0.689935	0.383566
BTAF1	ENSG00000095564	CHOL	0.841357	0.638541
CHD1	ENSG00000153922	ACC	1.97993	0.154607
CHD1	ENSG00000153922	ESCA	1.51622	0.144199
CHD1	ENSG00000153922	THYM	0.231168	0.005464
CHD1	ENSG00000153922	PRAD	1.65468	0.39586
CHD1	ENSG00000153922	KIRC	0.890855	0.437029
CHD1	ENSG00000153922	KICH	4.57761	0.106476
CHD1	ENSG00000153922	CHOL	0.526899	0.249519
CHD1	ENSG00000153922	BLCA	0.961043	0.816527
CHD1	ENSG00000153922	CESC	1.15898	0.61345
CHD1	ENSG00000153922	LUSC	1.23581	0.237847
CHD1	ENSG00000153922	TGCT	0.613496	0.697959
CHD1	ENSG00000153922	THCA	2.05992	0.376334
CHD1	ENSG00000153922	MESO	1.43328	0.237417
CHD1	ENSG00000153922	LIHC	1.11919	0.564353
CHD1	ENSG00000153922	OV	1.09221	0.585822
CHD1	ENSG00000153922	STAD	1.02607	0.885694
CHD1	ENSG00000153922	SKCM	0.836571	0.113877
CHD1	ENSG00000153922	PAAD	1.29817	0.293573
CHD1	ENSG00000153922	HNSC	0.854902	0.283949
CHD1	ENSG00000153922	LAML	0.51034	0.00252881
CHD1	ENSG00000153922	SARC	1.17991	0.447837
CHD1	ENSG00000153922	UCEC	1.05622	0.764352
CHD1	ENSG00000153922	KIRP	1.58652	0.105014
CHD1	ENSG00000153922	UVM	1.27551	0.462029
CHD1	ENSG00000153922	DLBC	2.0481	0.143125
CHD1	ENSG00000153922	LUAD	1.07699	0.549668
CHD1	ENSG00000153922	UCS	1.13262	0.77883
CHD1	ENSG00000153922	PCPG	1.84724	0.36424
CHD1	ENSG00000153922	CRC	0.769257	0.0697302
CHD1L	ENSG00000131778	HNSC	1.46751	0.00653527
CHD1L	ENSG00000131778	UVM	1.61608	0.220645
CHD1L	ENSG00000131778	STAD	0.896645	0.536214
CHD1L	ENSG00000131778	GBM	0.867373	0.57535
CHD1L	ENSG00000131778	LAML	1.2351	0.393313
CHD1L	ENSG00000131778	BLCA	1.00923	0.943591
CHD1L	ENSG00000131778	ACC	2.7745	0.000121002
CHD1L	ENSG00000131778	CHOL	1.05201	0.88759
CHD1L	ENSG00000131778	PAAD	0.759146	0.223531
CHD1L	ENSG00000131778	ESCA	1.25898	0.288839
CHD1L	ENSG00000131778	PRAD	3.09764	0.136287
CHD1L	ENSG00000131778	LGG	0.95931	0.868067
CHD1L	ENSG00000131778	SKCM	0.927819	0.506028
CHD1L	ENSG00000131778	DLBC	1.29517	0.704155
CHD1L	ENSG00000131778	UCS	0.847284	0.617462
CHD1L	ENSG00000131778	TGCT	0.641361	0.637159
CHD1L	ENSG00000131778	KIRC	1.57573	0.000269912
CHD1L	ENSG00000131778	OV	0.850283	0.223655
CHD1L	ENSG00000131778	BRCA	1.01404	0.911395
CHD1L	ENSG00000131778	THCA	4.09328	0.0824407
CHD1L	ENSG00000131778	LUSC	0.92395	0.540824
CHD1L	ENSG00000131778	MESO	1.85359	0.0114928
CHD1L	ENSG00000131778	CRC	0.939916	0.742799
CHD1L	ENSG00000131778	KIRP	2.67781	0.0033535
CHD1L	ENSG00000131778	KICH	2.38458	0.131208
CHD1L	ENSG00000131778	SARC	1.39641	0.0403094
CHD1L	ENSG00000131778	THYM	1.77752	0.413751
CHD1L	ENSG00000131778	PCPG	2.95093	0.138205
CHD1L	ENSG00000131778	UCEC	1.03731	0.808285
CHD2	ENSG00000173575	LIHC	1.07465	0.696501
CHD2	ENSG00000173575	PAAD	1.09087	0.729205
CHD2	ENSG00000173575	ESCA	1.09305	0.804136
CHD2	ENSG00000173575	OV	1.08991	0.540882
CHD2	ENSG00000173575	BLCA	0.946895	0.723841
CHD2	ENSG00000173575	GBM	0.936118	0.64681
CHD2	ENSG00000173575	LAML	0.691102	0.362752
CHD2	ENSG00000173575	PCPG	0.352677	0.296551
CHD2	ENSG00000173575	THYM	0.796294	0.675782
CHD2	ENSG00000173575	STAD	0.946317	0.784465
CHD2	ENSG00000173575	MESO	0.577148	0.0769571
CHD2	ENSG00000173575	SARC	1.02909	0.892772
CHD2	ENSG00000173575	CESC	1.1541	0.588546
CHD2	ENSG00000173575	HNSC	0.938543	0.665652
CHD2	ENSG00000173575	CHOL	0.432372	0.142077
CHD2	ENSG00000173575	LUAD	0.920026	0.474864
CHD2	ENSG00000173575	UCEC	0.881512	0.59817
CHD2	ENSG00000173575	LGG	0.605535	0.0343648
CHD2	ENSG00000173575	UCS	0.68692	0.382899
CHD2	ENSG00000173575	TGCT	1.73303	0.658285
CHD2	ENSG00000173575	KIRP	0.859083	0.653722
CHD2	ENSG00000173575	UVM	1.16056	0.721517
CHD2	ENSG00000173575	KIRC	0.901279	0.509819
CHD2	ENSG00000173575	KICH	1.58698	0.608458
CHD2	ENSG00000173575	CRC	1.1155	0.503473
CHD2	ENSG00000173575	LUSC	1.06479	0.64761
CHD2	ENSG00000173575	DLBC	2.06394	0.157076
CHD2	ENSG00000173575	ACC	1.69262	0.309048
CHD2	ENSG00000173575	THCA	1.51495	0.566411
CHD3	ENSG00000170004	LUSC	0.988424	0.908806
CHD3	ENSG00000170004	PAAD	0.656629	0.0341369
CHD3	ENSG00000170004	LAML	1.44808	0.0328955
CHD3	ENSG00000170004	KICH	2.39645	0.299278
CHD3	ENSG00000170004	UCEC	0.599644	0.00115836
CHD3	ENSG00000170004	OV	1.07728	0.4242
CHD3	ENSG00000170004	THCA	4.52735	0.00884856
CHD3	ENSG00000170004	BRCA	0.997085	0.982383
CHD3	ENSG00000170004	CHOL	0.965592	0.896929
CHD3	ENSG00000170004	DLBC	0.817808	0.798236
CHD3	ENSG00000170004	GBM	1.0961	0.398002
CHD3	ENSG00000170004	SKCM	1.2449	0.0384443
CHD3	ENSG00000170004	STAD	1.10895	0.410492
CHD3	ENSG00000170004	HNSC	0.785517	0.027163
CHD3	ENSG00000170004	MESO	1.04528	0.695544
CHD3	ENSG00000170004	ESCA	0.744781	0.103218
CHD3	ENSG00000170004	LIHC	1.09126	0.339299
CHD3	ENSG00000170004	PRAD	0.820582	0.791998
CHD3	ENSG00000170004	UCS	0.866055	0.516966
CHD3	ENSG00000170004	THYM	0.81103	0.785625
CHD3	ENSG00000170004	ACC	1.97301	0.0426127
CHD3	ENSG00000170004	CESC	0.926172	0.665804
CHD3	ENSG00000170004	KIRP	1.01719	0.946386
CHD3	ENSG00000170004	KIRC	1.1934	0.122763
CHD3	ENSG00000170004	TGCT	1.01018	0.987168
CHD3	ENSG00000170004	SARC	1.05181	0.674879
CHD3	ENSG00000170004	CRC	1.35354	0.0396287
CHD3	ENSG00000170004	UVM	1.52104	0.248542
CHD4	ENSG00000111642	CHOL	0.472841	0.200366
CHD4	ENSG00000111642	UVM	1.504	0.558768
CHD4	ENSG00000111642	THCA	0.522588	0.294338
CHD4	ENSG00000111642	PAAD	0.849468	0.619742
CHD4	ENSG00000111642	HNSC	1.11759	0.479039
CHD4	ENSG00000111642	ACC	0.709194	0.420959
CHD4	ENSG00000111642	STAD	0.95602	0.829068
CHD4	ENSG00000111642	PRAD	1.10795	0.921112
CHD4	ENSG00000111642	MESO	1.5012	0.254797
CHD4	ENSG00000111642	ESCA	0.580431	0.152725
CHD4	ENSG00000111642	BRCA	1.0296	0.891624
CHD4	ENSG00000111642	UCEC	1.76017	0.00475915
CHD4	ENSG00000111642	GBM	0.949792	0.725407
CHD4	ENSG00000111642	LUAD	1.00606	0.964968
CHD4	ENSG00000111642	OV	1.1556	0.295545
CHD4	ENSG00000111642	BLCA	1.21164	0.316418
CHD4	ENSG00000111642	KIRP	2.36416	0.0305755
CHD4	ENSG00000111642	CRC	1.09657	0.66789
CHD4	ENSG00000111642	SKCM	1.21788	0.193508
CHD4	ENSG00000111642	THYM	0.0579226	0.000980113
CHD4	ENSG00000111642	KIRC	0.915249	0.637291
CHD4	ENSG00000111642	DLBC	0.588756	0.657807
CHD4	ENSG00000111642	CESC	0.621214	0.119317
CHD4	ENSG00000111642	SARC	1.32291	0.127837
CHD4	ENSG00000111642	PCPG	14.4929	0.0206418
CHD4	ENSG00000111642	TGCT	0.968294	0.978422
CHD4	ENSG00000111642	UCS	0.477248	0.122185
CHD4	ENSG00000111642	LAML	0.75978	0.276284
CHD5	ENSG00000116254	THCA	4.90896	0.0370149
CHD5	ENSG00000116254	KICH	0.182131	0.106342
CHD5	ENSG00000116254	UCS	1.62523	0.336705
CHD5	ENSG00000116254	PAAD	0.382437	0.00968184
CHD5	ENSG00000116254	LAML	0.675235	0.0392993
CHD5	ENSG00000116254	OV	1.96208	0.310594
CHD5	ENSG00000116254	CHOL	0.000176173	0.287951
CHD5	ENSG00000116254	KIRC	0.88938	0.676086
CHD5	ENSG00000116254	PCPG	0.970824	0.924807
CHD5	ENSG00000116254	LUSC	1.01387	0.977459
CHD5	ENSG00000116254	LUAD	0.958036	0.932731
CHD5	ENSG00000116254	THYM	0.832297	0.75175
CHD5	ENSG00000116254	ESCA	1.26637	0.436269
CHD5	ENSG00000116254	SKCM	0.414339	0.161038
CHD5	ENSG00000116254	PRAD	3.41375	0.139398
CHD5	ENSG00000116254	CRC	2.9348	0.0771581
CHD5	ENSG00000116254	CESC	1.33612	0.736039
CHD5	ENSG00000116254	UVM	0.886413	0.81092
CHD5	ENSG00000116254	HNSC	0.539197	0.560465
CHD5	ENSG00000116254	LIHC	3.63874	0.202638
CHD5	ENSG00000116254	ACC	1.28756	0.61373
CHD5	ENSG00000116254	BLCA	1.2798	0.562921
CHD5	ENSG00000116254	MESO	1.38682	0.0752173
CHD5	ENSG00000116254	LGG	0.812367	0.00841038
CHD5	ENSG00000116254	KIRP	0.412233	0.2032
CHD5	ENSG00000116254	DLBC	140.942	0.563594
CHD5	ENSG00000116254	GBM	1.10706	0.389137
CHD5	ENSG00000116254	TGCT	0.274196	0.560482
CHD5	ENSG00000116254	UCEC	2.64781	0.00135254
CHD5	ENSG00000116254	BRCA	1.40552	0.14666
CHD6	ENSG00000124177	KIRC	0.631098	0.00619228
CHD6	ENSG00000124177	ESCA	1.10121	0.61966
CHD6	ENSG00000124177	LAML	0.502281	0.00521961
CHD6	ENSG00000124177	BLCA	0.909283	0.419806
CHD6	ENSG00000124177	CRC	0.972089	0.846898
CHD6	ENSG00000124177	PAAD	0.6639	0.0357428
CHD6	ENSG00000124177	KICH	2.33488	0.352629
CHD6	ENSG00000124177	DLBC	1.26474	0.666984
CHD6	ENSG00000124177	OV	1.11674	0.33472
CHD6	ENSG00000124177	UVM	0.730751	0.451432
CHD6	ENSG00000124177	PRAD	1.18382	0.755712
CHD6	ENSG00000124177	UCEC	1.1604	0.428379
CHD6	ENSG00000124177	THYM	1.24072	0.679014
CHD6	ENSG00000124177	STAD	1.10269	0.489624
CHD6	ENSG00000124177	THCA	2.03854	0.278199
CHD6	ENSG00000124177	LGG	1.03143	0.886553
CHD6	ENSG00000124177	SARC	1.05397	0.723109
CHD6	ENSG00000124177	CHOL	0.840403	0.699652
CHD6	ENSG00000124177	LIHC	1.34042	0.114174
CHD6	ENSG00000124177	CESC	0.950559	0.789395
CHD6	ENSG00000124177	TGCT	0.831093	0.823076
CHD6	ENSG00000124177	SKCM	0.802284	0.125505
CHD6	ENSG00000124177	KIRP	1.19327	0.529639
CHD6	ENSG00000124177	HNSC	0.934871	0.543754
CHD6	ENSG00000124177	LUAD	0.761765	0.0201215
CHD6	ENSG00000124177	UCS	1.0557	0.869915
CHD6	ENSG00000124177	ACC	0.918667	0.846224
CHD6	ENSG00000124177	PCPG	1.0759	0.925192
CHD7	ENSG00000171316	MESO	2.16192	0.0162647
CHD7	ENSG00000171316	BRCA	1.18087	0.146342
CHD7	ENSG00000171316	DLBC	1.51299	0.495326
CHD7	ENSG00000171316	UCS	1.21997	0.334689
CHD7	ENSG00000171316	ACC	0.645775	0.478982
CHD7	ENSG00000171316	CESC	1.73796	0.0115326
CHD7	ENSG00000171316	SKCM	1.23182	0.057339
CHD7	ENSG00000171316	UVM	3.60478	0.000425707
CHD7	ENSG00000171316	TGCT	0.570127	0.349097
CHD7	ENSG00000171316	LUSC	1.13068	0.315987
CHD7	ENSG00000171316	PAAD	0.994292	0.983753
CHD7	ENSG00000171316	UCEC	1.76697	0.000647449
CHD7	ENSG00000171316	KIRC	1.21138	0.39373
CHD7	ENSG00000171316	KIRP	1.11626	0.750957
CHD7	ENSG00000171316	OV	0.956542	0.635944
CHD7	ENSG00000171316	ESCA	1.19542	0.393621
CHD7	ENSG00000171316	SARC	2.31823	9.21e-06
CHD7	ENSG00000171316	PCPG	0.708597	0.731256
CHD7	ENSG00000171316	LAML	0.815721	0.106482
CHD7	ENSG00000171316	PRAD	0.970621	0.970588
CHD7	ENSG00000171316	THYM	1.5824	0.443685
CHD7	ENSG00000171316	HNSC	1.03	0.817059
CHD7	ENSG00000171316	LIHC	1.65416	0.00595819
CHD7	ENSG00000171316	BLCA	0.90647	0.471845
CHD7	ENSG00000171316	KICH	2.14836	0.340702
CHD7	ENSG00000171316	LUAD	0.923006	0.446907
CHD7	ENSG00000171316	THCA	0.608831	0.525623
CHD7	ENSG00000171316	STAD	0.872954	0.365432
CHD7	ENSG00000171316	GBM	0.874546	0.211996
CHD7	ENSG00000171316	CRC	0.933097	0.659458
CHD7	ENSG00000171316	CHOL	0.366685	0.086757
CHD8	ENSG00000100888	THYM	0.354619	0.26079
CHD8	ENSG00000100888	PCPG	6.12681	0.0432324
CHD8	ENSG00000100888	CESC	1.22027	0.46091
CHD8	ENSG00000100888	LAML	1.22344	0.598528
CHD8	ENSG00000100888	LGG	0.502136	0.00270536
CHD8	ENSG00000100888	STAD	0.976163	0.898305
CHD8	ENSG00000100888	DLBC	1.44548	0.550141
CHD8	ENSG00000100888	ESCA	0.762382	0.410713
CHD8	ENSG00000100888	HNSC	1.01643	0.900048
CHD8	ENSG00000100888	MESO	0.865511	0.600917
CHD8	ENSG00000100888	PAAD	1.02156	0.936951
CHD8	ENSG00000100888	SARC	1.18298	0.361542
CHD8	ENSG00000100888	CHOL	0.376228	0.072854
CHD8	ENSG00000100888	THCA	1.6029	0.548649
CHD8	ENSG00000100888	BLCA	1.31501	0.0959311
CHD8	ENSG00000100888	CRC	1.00864	0.968752
CHD8	ENSG00000100888	OV	1.10362	0.399644
CHD8	ENSG00000100888	ACC	1.89311	0.0586276
CHD8	ENSG00000100888	UVM	3.18746	0.0799477
CHD8	ENSG00000100888	SKCM	1.02449	0.871183
CHD8	ENSG00000100888	LUSC	0.953511	0.734954
CHD8	ENSG00000100888	TGCT	0.571989	0.646671
CHD8	ENSG00000100888	KIRC	0.658699	0.00356961
CHD8	ENSG00000100888	PRAD	0.85097	0.806769
CHD8	ENSG00000100888	KIRP	1.15501	0.67433
CHD8	ENSG00000100888	UCS	1.00394	0.99222
CHD8	ENSG00000100888	GBM	0.874955	0.404433
CHD8	ENSG00000100888	UCEC	1.00296	0.989799
CHD9	ENSG00000177200	STAD	1.34018	0.108205
CHD9	ENSG00000177200	CESC	1.22359	0.399961
CHD9	ENSG00000177200	SKCM	0.790712	0.0318858
CHD9	ENSG00000177200	LUAD	0.724204	0.0221588
CHD9	ENSG00000177200	LUSC	1.14033	0.462506
CHD9	ENSG00000177200	LGG	0.97981	0.904944
CHD9	ENSG00000177200	LIHC	0.800931	0.289367
CHD9	ENSG00000177200	BLCA	1.20623	0.219053
CHD9	ENSG00000177200	UCS	0.705096	0.374618
CHD9	ENSG00000177200	OV	1.16326	0.402148
CHD9	ENSG00000177200	KICH	1.06461	0.935847
CHD9	ENSG00000177200	TGCT	1.58855	0.606073
CHD9	ENSG00000177200	KIRP	0.84969	0.577671
CHD9	ENSG00000177200	THCA	1.14004	0.839038
CHD9	ENSG00000177200	ACC	1.22897	0.572384
CHD9	ENSG00000177200	PAAD	1.08096	0.732756
CHD9	ENSG00000177200	CHOL	0.606142	0.221384
CHD9	ENSG00000177200	KIRC	0.518673	2.74e-06
CHD9	ENSG00000177200	MESO	0.826686	0.445053
CHD9	ENSG00000177200	BRCA	1.30744	0.0514296
CHD9	ENSG00000177200	THYM	0.426172	0.234276
CHD9	ENSG00000177200	DLBC	1.85228	0.409088
CHD9	ENSG00000177200	SARC	1.11345	0.52665
CHD9	ENSG00000177200	CRC	0.811091	0.223226
CHD9	ENSG00000177200	PRAD	1.91232	0.28007
CHD9	ENSG00000177200	UVM	1.30854	0.361201
CHD9	ENSG00000177200	HNSC	0.937385	0.646933
CHD9	ENSG00000177200	UCEC	1.05107	0.811842
EP400	ENSG00000183495	SARC	1.26345	0.238962
EP400	ENSG00000183495	PAAD	0.655152	0.107411
EP400	ENSG00000183495	SKCM	1.5414	0.0205608
EP400	ENSG00000183495	ACC	3.22381	0.000179579
EP400	ENSG00000183495	LUAD	0.985333	0.91366
EP400	ENSG00000183495	DLBC	1.35228	0.64168
EP400	ENSG00000183495	STAD	0.876299	0.503054
EP400	ENSG00000183495	UCEC	0.812136	0.429981
EP400	ENSG00000183495	KICH	18.7768	0.0274945
EP400	ENSG00000183495	LUSC	1.07112	0.628877
EP400	ENSG00000183495	UCS	0.670362	0.414418
EP400	ENSG00000183495	CRC	0.903626	0.646948
EP400	ENSG00000183495	BLCA	1.06422	0.729244
EP400	ENSG00000183495	CHOL	0.860723	0.82618
EP400	ENSG00000183495	THYM	0.505175	0.394954
EP400	ENSG00000183495	UVM	0.666355	0.583668
EP400	ENSG00000183495	ESCA	0.832131	0.537247
EP400	ENSG00000183495	KIRC	1.43136	0.100628
EP400	ENSG00000183495	KIRP	1.58362	0.174688
EP400	ENSG00000183495	LGG	1.25033	0.362328
EP400	ENSG00000183495	CESC	0.996504	0.990976
EP400	ENSG00000183495	TGCT	0.688944	0.756401
EP400	ENSG00000183495	HNSC	0.856048	0.29948
EP400	ENSG00000183495	MESO	2.37257	0.00475893
EP400	ENSG00000183495	GBM	1.07409	0.658671
EP400	ENSG00000183495	THCA	2.855	0.229256
EP400	ENSG00000183495	PCPG	2.94165	0.268766
EP400	ENSG00000183495	PRAD	1.34083	0.712109
EP400	ENSG00000183495	OV	1.16171	0.179703
ERCC6	ENSG00000225830	KIRC	0.59277	0.106703
ERCC6	ENSG00000225830	UCS	0.849127	0.79886
ERCC6	ENSG00000225830	CRC	1.06149	0.838893
ERCC6	ENSG00000225830	LUAD	0.961326	0.847427
ERCC6	ENSG00000225830	CESC	1.46418	0.327316
ERCC6	ENSG00000225830	BLCA	0.832466	0.388164
ERCC6	ENSG00000225830	UCEC	1.72556	0.0778977
ERCC6	ENSG00000225830	LIHC	1.63886	0.273411
ERCC6	ENSG00000225830	SARC	1.0823	0.8415
ERCC6	ENSG00000225830	GBM	0.597509	0.290762
ERCC6	ENSG00000225830	ACC	5.63419	0.0237013
ERCC6	ENSG00000225830	STAD	0.757595	0.375067
ERCC6	ENSG00000225830	TGCT	0.436854	0.599255
ERCC6	ENSG00000225830	ESCA	0.992416	0.983419
ERCC6	ENSG00000225830	LAML	0.88974	0.702424
ERCC6	ENSG00000225830	OV	1.14893	0.586502
ERCC6	ENSG00000225830	SKCM	0.919552	0.756326
ERCC6	ENSG00000225830	THYM	0.488766	0.625665
ERCC6	ENSG00000225830	PCPG	12.8277	0.10108
ERCC6	ENSG00000225830	PRAD	1.13961	0.903646
ERCC6	ENSG00000225830	DLBC	5.70916	0.297687
ERCC6	ENSG00000225830	KIRP	4.97867	0.00889709
ERCC6	ENSG00000225830	PAAD	1.18928	0.734426
ERCC6	ENSG00000225830	KICH	0.31845	0.626482
ERCC6	ENSG00000225830	MESO	0.878224	0.670425
ERCC6	ENSG00000225830	UVM	0.555606	0.557495
ERCC6	ENSG00000225830	LUSC	0.974292	0.908513
ERCC6	ENSG00000225830	BRCA	1.41703	0.110648
ERCC6	ENSG00000225830	HNSC	1.51473	0.0668759
ERCC6	ENSG00000225830	THCA	0.684854	0.716778
ERCC6	ENSG00000225830	CHOL	0.841927	0.877273
ERCC6L	ENSG00000186871	CESC	1.04217	0.832551
ERCC6L	ENSG00000186871	SARC	1.42793	0.0156222
ERCC6L	ENSG00000186871	UCS	1.01549	0.968425
ERCC6L	ENSG00000186871	KIRP	9.90742	3.36e-11
ERCC6L	ENSG00000186871	UCEC	1.5414	0.0176779
ERCC6L	ENSG00000186871	THCA	0.285768	0.621015
ERCC6L	ENSG00000186871	PCPG	156.572	0.00352388
ERCC6L	ENSG00000186871	LUSC	0.907349	0.438291
ERCC6L	ENSG00000186871	BRCA	1.3005	0.0273519
ERCC6L	ENSG00000186871	HNSC	1.04027	0.752954
ERCC6L	ENSG00000186871	STAD	0.668344	0.0120085
ERCC6L	ENSG00000186871	PAAD	2.60306	0.000447629
ERCC6L	ENSG00000186871	DLBC	0.976747	0.967651
ERCC6L	ENSG00000186871	PRAD	5.47433	0.0134653
ERCC6L	ENSG00000186871	LUAD	1.36284	0.00897844
ERCC6L	ENSG00000186871	KICH	9.13116	3.84e-05
ERCC6L	ENSG00000186871	ACC	3.59786	1.17e-05
ERCC6L	ENSG00000186871	MESO	6.63201	4.94e-10
ERCC6L	ENSG00000186871	SKCM	1.05995	0.627995
ERCC6L	ENSG00000186871	CHOL	3.19999	0.13098
ERCC6L	ENSG00000186871	TGCT	0.558369	0.254887
ERCC6L	ENSG00000186871	OV	1.01307	0.925707
ERCC6L	ENSG00000186871	THYM	0.261173	0.0255275
ERCC6L	ENSG00000186871	CRC	0.839053	0.288045
ERCC6L	ENSG00000186871	UVM	39.6328	0.00480385
ERCC6L	ENSG00000186871	KIRC	3.25558	2.84e-09
ERCC6L	ENSG00000186871	ESCA	1.23898	0.287153
ERCC6L2	ENSG00000182150	THCA	2.01762	0.363909
ERCC6L2	ENSG00000182150	PRAD	2.17795	0.287837
ERCC6L2	ENSG00000182150	SKCM	0.762424	0.0836275
ERCC6L2	ENSG00000182150	ESCA	0.521838	0.0702945
ERCC6L2	ENSG00000182150	PCPG	4.85161	0.120671
ERCC6L2	ENSG00000182150	CHOL	0.480986	0.281655
ERCC6L2	ENSG00000182150	THYM	0.286112	0.198779
ERCC6L2	ENSG00000182150	TGCT	2.87394	0.490611
ERCC6L2	ENSG00000182150	CESC	0.837712	0.630268
ERCC6L2	ENSG00000182150	UVM	0.965235	0.943121
ERCC6L2	ENSG00000182150	LUSC	1.05787	0.779686
ERCC6L2	ENSG00000182150	ACC	4.1092	0.00846278
ERCC6L2	ENSG00000182150	KIRP	0.897985	0.786482
ERCC6L2	ENSG00000182150	CRC	0.823469	0.424286
ERCC6L2	ENSG00000182150	LUAD	0.857304	0.395635
ERCC6L2	ENSG00000182150	DLBC	1.09105	0.876649
ERCC6L2	ENSG00000182150	OV	1.26734	0.320417
ERCC6L2	ENSG00000182150	BLCA	1.12582	0.562645
ERCC6L2	ENSG00000182150	PAAD	0.700169	0.29046
ERCC6L2	ENSG00000182150	STAD	0.844356	0.424312
ERCC6L2	ENSG00000182150	MESO	0.794699	0.588693
ERCC6L2	ENSG00000182150	HNSC	0.892702	0.520067
ERCC6L2	ENSG00000182150	UCS	0.92703	0.893923
ERCC6L2	ENSG00000182150	UCEC	0.901807	0.722508
ERCC6L2	ENSG00000182150	LIHC	1.06951	0.839791
ERCC6L2	ENSG00000182150	SARC	0.99816	0.993983
ERCC6L2	ENSG00000182150	LGG	0.781215	0.271149
ERCC6L2	ENSG00000182150	KICH	1.54438	0.516544
ERCC6L2	ENSG00000182150	BRCA	1.36572	0.0941169
ERCC6L2	ENSG00000182150	KIRC	0.425357	5.4e-05
HELLS	ENSG00000119969	TGCT	1.99527	0.40447
HELLS	ENSG00000119969	LGG	1.9232	8.16e-06
HELLS	ENSG00000119969	PRAD	7.47407	0.000438588
HELLS	ENSG00000119969	PAAD	1.83571	0.0562387
HELLS	ENSG00000119969	UCEC	0.985237	0.927037
HELLS	ENSG00000119969	PCPG	5.7621	0.0460732
HELLS	ENSG00000119969	DLBC	0.658812	0.440534
HELLS	ENSG00000119969	LUAD	1.15498	0.158108
HELLS	ENSG00000119969	BRCA	0.997388	0.985565
HELLS	ENSG00000119969	LUSC	0.728751	0.00906795
HELLS	ENSG00000119969	HNSC	0.882309	0.234516
HELLS	ENSG00000119969	UVM	1.52996	0.580691
HELLS	ENSG00000119969	ESCA	1.25579	0.27804
HELLS	ENSG00000119969	BLCA	0.908555	0.468128
HELLS	ENSG00000119969	KICH	18.5731	9.41e-05
HELLS	ENSG00000119969	LAML	1.08561	0.54656
HELLS	ENSG00000119969	THCA	0.283632	0.192921
HELLS	ENSG00000119969	MESO	3.43112	2.89e-06
HELLS	ENSG00000119969	STAD	0.799767	0.0836612
HELLS	ENSG00000119969	CESC	0.590719	0.0130569
HELLS	ENSG00000119969	KIRC	1.90012	0.000187873
HELLS	ENSG00000119969	THYM	0.318302	0.0278799
HELLS	ENSG00000119969	SARC	1.52625	0.0169244
HELLS	ENSG00000119969	KIRP	5.13267	1.85e-08
HELLS	ENSG00000119969	OV	0.870672	0.224601
HELLS	ENSG00000119969	CRC	0.822912	0.205671
HELLS	ENSG00000119969	ACC	7.64078	6.88e-10
HELLS	ENSG00000119969	CHOL	1.97079	0.181982
HELLS	ENSG00000119969	SKCM	1.02738	0.841172
HELLS	ENSG00000119969	UCS	0.738942	0.301241
HLTF	ENSG00000071794	BLCA	0.904541	0.388012
HLTF	ENSG00000071794	CESC	0.73033	0.0409217
HLTF	ENSG00000071794	UVM	0.746407	0.284568
HLTF	ENSG00000071794	MESO	0.947601	0.791653
HLTF	ENSG00000071794	BRCA	1.24272	0.0514592
HLTF	ENSG00000071794	THYM	2.14178	0.26498
HLTF	ENSG00000071794	SARC	1.8026	8.92e-05
HLTF	ENSG00000071794	KIRP	0.72745	0.216773
HLTF	ENSG00000071794	UCS	0.998858	0.995849
HLTF	ENSG00000071794	LUAD	1.0462	0.658495
HLTF	ENSG00000071794	HNSC	1.02127	0.755585
HLTF	ENSG00000071794	ACC	1.22453	0.437259
HLTF	ENSG00000071794	DLBC	0.97591	0.950269
HLTF	ENSG00000071794	PRAD	2.93798	0.0469695
HLTF	ENSG00000071794	PCPG	2.03909	0.161372
HLTF	ENSG00000071794	TGCT	0.73461	0.690425
HLTF	ENSG00000071794	ESCA	1.10003	0.514981
HLTF	ENSG00000071794	LAML	0.84209	0.316286
HLTF	ENSG00000071794	THCA	2.59902	0.112955
HLTF	ENSG00000071794	UCEC	1.39883	0.00844442
HLTF	ENSG00000071794	GBM	0.927828	0.696413
HLTF	ENSG00000071794	LGG	0.970716	0.894693
HLTF	ENSG00000071794	LUSC	1.13239	0.143364
HLTF	ENSG00000071794	PAAD	0.84637	0.445222
HLTF	ENSG00000071794	SKCM	0.801579	0.00704019
HLTF	ENSG00000071794	KIRC	0.89337	0.46094
HLTF	ENSG00000071794	CRC	1.08183	0.450294
HLTF	ENSG00000071794	OV	1.01612	0.880028
HLTF	ENSG00000071794	STAD	1.07172	0.457749
INO80	ENSG00000128908	STAD	0.853824	0.49406
INO80	ENSG00000128908	LUAD	0.853174	0.339651
INO80	ENSG00000128908	UVM	1.91275	0.178055
INO80	ENSG00000128908	SKCM	0.712655	0.0321333
INO80	ENSG00000128908	ESCA	0.688045	0.247002
INO80	ENSG00000128908	HNSC	0.896999	0.483779
INO80	ENSG00000128908	KIRP	1.05314	0.895938
INO80	ENSG00000128908	THCA	1.39191	0.702717
INO80	ENSG00000128908	LGG	0.963068	0.898521
INO80	ENSG00000128908	UCEC	0.802746	0.391977
INO80	ENSG00000128908	UCS	1.28852	0.65794
INO80	ENSG00000128908	OV	1.3027	0.0572876
INO80	ENSG00000128908	LIHC	1.18161	0.415836
INO80	ENSG00000128908	SARC	0.640656	0.0452418
INO80	ENSG00000128908	THYM	0.669949	0.570719
INO80	ENSG00000128908	PCPG	6.11122	0.122167
INO80	ENSG00000128908	BLCA	1.22004	0.318672
INO80	ENSG00000128908	KIRC	0.542177	0.000110547
INO80	ENSG00000128908	TGCT	0.803184	0.832389
INO80	ENSG00000128908	ACC	1.90311	0.0984024
INO80	ENSG00000128908	KICH	2.93184	0.344875
INO80	ENSG00000128908	MESO	0.543849	0.0140944
INO80	ENSG00000128908	DLBC	1.41937	0.602692
INO80	ENSG00000128908	GBM	1.05425	0.791155
INO80	ENSG00000128908	PAAD	1.19343	0.579989
INO80	ENSG00000128908	CRC	0.924226	0.733716
INO80	ENSG00000128908	LUSC	1.12837	0.497617
INO80	ENSG00000128908	CESC	1.21344	0.476925
INO80	ENSG00000128908	PRAD	2.73226	0.270617
RAD54B	ENSG00000197275	LAML	0.870082	0.704623
RAD54B	ENSG00000197275	MESO	17.3246	3.76e-06
RAD54B	ENSG00000197275	PRAD	3.17092	0.343479
RAD54B	ENSG00000197275	UCS	1.19479	0.775325
RAD54B	ENSG00000197275	LUSC	0.812862	0.322018
RAD54B	ENSG00000197275	HNSC	0.807164	0.340468
RAD54B	ENSG00000197275	LUAD	1.27838	0.218385
RAD54B	ENSG00000197275	CHOL	0.785967	0.714043
RAD54B	ENSG00000197275	ESCA	1.3151	0.451921
RAD54B	ENSG00000197275	PAAD	2.16418	0.107605
RAD54B	ENSG00000197275	DLBC	0.228343	0.331566
RAD54B	ENSG00000197275	OV	0.813132	0.250211
RAD54B	ENSG00000197275	BRCA	1.55656	0.0142845
RAD54B	ENSG00000197275	LIHC	6.93507	2.44e-08
RAD54B	ENSG00000197275	BLCA	0.577063	0.00990416
RAD54B	ENSG00000197275	CESC	1.15677	0.657785
RAD54B	ENSG00000197275	SARC	2.02617	0.0312714
RAD54B	ENSG00000197275	GBM	0.59375	0.129751
RAD54B	ENSG00000197275	ACC	45.5778	1.1e-06
RAD54B	ENSG00000197275	UCEC	1.47428	0.0336185
RAD54B	ENSG00000197275	TGCT	0.489057	0.632136
RAD54B	ENSG00000197275	STAD	0.77529	0.295097
RAD54B	ENSG00000197275	KIRP	4.29811	0.0122446
RAD54B	ENSG00000197275	THCA	5.86616	0.323125
RAD54B	ENSG00000197275	CRC	0.799681	0.371312
RAD54B	ENSG00000197275	THYM	0.205798	0.197191
RAD54B	ENSG00000197275	KIRC	1.81017	0.000514871
RAD54B	ENSG00000197275	SKCM	0.839096	0.45615
RAD54B	ENSG00000197275	KICH	251.386	1.35e-05
RAD54B	ENSG00000197275	UVM	9.37333	0.0063183
RAD54L	ENSG00000085999	SARC	1.41315	0.00162627
RAD54L	ENSG00000085999	UCEC	1.42107	0.0085546
RAD54L	ENSG00000085999	PRAD	4.73302	0.00179174
RAD54L	ENSG00000085999	LUAD	1.18123	0.0633072
RAD54L	ENSG00000085999	HNSC	0.936196	0.511717
RAD54L	ENSG00000085999	LUSC	0.940011	0.550813
RAD54L	ENSG00000085999	ESCA	1.04403	0.827888
RAD54L	ENSG00000085999	CHOL	1.27942	0.511302
RAD54L	ENSG00000085999	ACC	4.96645	4.98e-09
RAD54L	ENSG00000085999	GBM	0.986625	0.918541
RAD54L	ENSG00000085999	TGCT	1.37693	0.675003
RAD54L	ENSG00000085999	DLBC	0.485027	0.136949
RAD54L	ENSG00000085999	THCA	1.45415	0.742481
RAD54L	ENSG00000085999	SKCM	1.1702	0.112069
RAD54L	ENSG00000085999	PCPG	13.2066	0.109845
RAD54L	ENSG00000085999	BRCA	1.07728	0.435754
RAD54L	ENSG00000085999	KIRC	1.4863	0.000198725
RAD54L	ENSG00000085999	CRC	0.864796	0.35027
RAD54L	ENSG00000085999	CESC	0.871533	0.480478
RAD54L	ENSG00000085999	LGG	1.95043	2.08e-11
RAD54L	ENSG00000085999	MESO	2.69185	2.23e-07
RAD54L	ENSG00000085999	UVM	3.46774	0.153081
RAD54L	ENSG00000085999	PAAD	1.76038	0.00234361
RAD54L	ENSG00000085999	LIHC	1.63733	3.25e-05
RAD54L	ENSG00000085999	THYM	0.461867	0.0176693
RAD54L	ENSG00000085999	KICH	5.39047	0.0001062
RAD54L	ENSG00000085999	OV	0.895215	0.231578
RAD54L	ENSG00000085999	KIRP	5.05773	4.48e-09
RAD54L	ENSG00000085999	BLCA	1.04316	0.678344
RAD54L	ENSG00000085999	UCS	0.633085	0.343106
RAD54L	ENSG00000085999	LAML	1.09563	0.658365
RAD54L2	ENSG00000164080	KICH	2.6651	0.22242
RAD54L2	ENSG00000164080	LAML	0.72329	0.382333
RAD54L2	ENSG00000164080	CHOL	0.783273	0.75996
RAD54L2	ENSG00000164080	DLBC	1.08578	0.919173
RAD54L2	ENSG00000164080	UCEC	1.15361	0.576002
RAD54L2	ENSG00000164080	BLCA	1.2743	0.184404
RAD54L2	ENSG00000164080	GBM	0.967846	0.83408
RAD54L2	ENSG00000164080	THCA	4.2559	0.183047
RAD54L2	ENSG00000164080	THYM	0.0459398	0.0174195
RAD54L2	ENSG00000164080	PAAD	0.732338	0.378826
RAD54L2	ENSG00000164080	BRCA	0.756123	0.171899
RAD54L2	ENSG00000164080	LUSC	0.957717	0.783894
RAD54L2	ENSG00000164080	UVM	0.0358452	0.000208132
RAD54L2	ENSG00000164080	TGCT	1.02835	0.975938
RAD54L2	ENSG00000164080	CRC	0.802202	0.36236
RAD54L2	ENSG00000164080	ESCA	0.789255	0.532093
RAD54L2	ENSG00000164080	KIRC	0.738794	0.146001
RAD54L2	ENSG00000164080	LUAD	0.795804	0.155496
RAD54L2	ENSG00000164080	KIRP	0.587325	0.1663
RAD54L2	ENSG00000164080	STAD	0.653633	0.0694514
RAD54L2	ENSG00000164080	HNSC	0.837203	0.28652
RAD54L2	ENSG00000164080	CESC	0.732609	0.337176
RAD54L2	ENSG00000164080	SKCM	1.01282	0.939395
RAD54L2	ENSG00000164080	LIHC	0.909889	0.620945
RAD54L2	ENSG00000164080	PRAD	2.02183	0.527394
RAD54L2	ENSG00000164080	OV	1.02576	0.864188
RAD54L2	ENSG00000164080	ACC	2.63245	0.0768067
RAD54L2	ENSG00000164080	UCS	0.924193	0.879099
RAD54L2	ENSG00000164080	MESO	2.00455	0.0538914
RAD54L2	ENSG00000164080	SARC	1.22847	0.385683
RAD54L2	ENSG00000164080	LGG	1.60542	0.0738488
SHPRH	ENSG00000146414	LUAD	0.724067	0.135979
SHPRH	ENSG00000146414	ACC	0.962601	0.965914
SHPRH	ENSG00000146414	BLCA	1.15927	0.492983
SHPRH	ENSG00000146414	LAML	0.519674	0.00372307
SHPRH	ENSG00000146414	UCS	0.782471	0.676168
SHPRH	ENSG00000146414	PRAD	1.46476	0.585722
SHPRH	ENSG00000146414	KIRC	0.354264	2.5e-05
SHPRH	ENSG00000146414	DLBC	1.27252	0.811351
SHPRH	ENSG00000146414	CRC	0.47993	0.0257335
SHPRH	ENSG00000146414	UCEC	1.40508	0.118272
SHPRH	ENSG00000146414	THCA	2.0272	0.448837
SHPRH	ENSG00000146414	KIRP	1.13088	0.794337
SHPRH	ENSG00000146414	STAD	0.979704	0.934657
SHPRH	ENSG00000146414	UVM	0.423029	0.321686
SHPRH	ENSG00000146414	MESO	1.1141	0.85988
SHPRH	ENSG00000146414	ESCA	1.0696	0.867392
SHPRH	ENSG00000146414	TGCT	1.86277	0.670692
SHPRH	ENSG00000146414	PAAD	1.1593	0.746099
SHPRH	ENSG00000146414	OV	2.01419	0.0184425
SHPRH	ENSG00000146414	CESC	1.54624	0.268407
SHPRH	ENSG00000146414	LUSC	1.23124	0.421729
SHPRH	ENSG00000146414	PCPG	1.42263	0.809084
SHPRH	ENSG00000146414	CHOL	0.804749	0.811421
SHPRH	ENSG00000146414	SARC	1.09322	0.72325
SHPRH	ENSG00000146414	THYM	0.743768	0.740017
SHPRH	ENSG00000146414	HNSC	0.728937	0.176081
SHPRH	ENSG00000146414	LGG	0.624664	0.099681
SHPRH	ENSG00000146414	BRCA	1.34281	0.109345
SHPRH	ENSG00000146414	LIHC	1.55429	0.327887
SMARCA1	ENSG00000102038	UVM	0.954154	0.840438
SMARCA1	ENSG00000102038	DLBC	0.754864	0.711957
SMARCA1	ENSG00000102038	UCS	1.40567	0.276039
SMARCA1	ENSG00000102038	LIHC	1.02771	0.795338
SMARCA1	ENSG00000102038	BLCA	1.16664	0.0568743
SMARCA1	ENSG00000102038	CHOL	1.25579	0.434915
SMARCA1	ENSG00000102038	LAML	0.910353	0.578609
SMARCA1	ENSG00000102038	KICH	2.21767	0.189419
SMARCA1	ENSG00000102038	HNSC	1.11164	0.133682
SMARCA1	ENSG00000102038	THCA	0.864503	0.761232
SMARCA1	ENSG00000102038	OV	1.08999	0.339145
SMARCA1	ENSG00000102038	CRC	1.04364	0.686883
SMARCA1	ENSG00000102038	LUSC	1.05173	0.550258
SMARCA1	ENSG00000102038	UCEC	1.12356	0.322544
SMARCA1	ENSG00000102038	STAD	1.26403	0.00693451
SMARCA1	ENSG00000102038	MESO	0.712588	0.146126
SMARCA1	ENSG00000102038	ESCA	0.929655	0.557168
SMARCA1	ENSG00000102038	THYM	0.964535	0.913011
SMARCA1	ENSG00000102038	KIRC	0.646001	0.000337134
SMARCA1	ENSG00000102038	CESC	1.30093	0.0132616
SMARCA1	ENSG00000102038	PAAD	0.698691	0.0028369
SMARCA1	ENSG00000102038	SARC	1.29237	0.0294281
SMARCA1	ENSG00000102038	KIRP	0.649679	0.0314284
SMARCA1	ENSG00000102038	LUAD	1.11154	0.23327
SMARCA1	ENSG00000102038	PCPG	6.09297	0.026925
SMARCA1	ENSG00000102038	TGCT	1.00058	0.998529
SMARCA1	ENSG00000102038	ACC	1.19584	0.390144
SMARCA2	ENSG00000080503	LGG	0.699161	0.0311488
SMARCA2	ENSG00000080503	MESO	0.539421	0.000290071
SMARCA2	ENSG00000080503	PCPG	0.515756	0.222766
SMARCA2	ENSG00000080503	ACC	1.23989	0.45678
SMARCA2	ENSG00000080503	LUAD	0.850388	0.127674
SMARCA2	ENSG00000080503	UVM	1.10431	0.81173
SMARCA2	ENSG00000080503	BRCA	0.878379	0.314131
SMARCA2	ENSG00000080503	DLBC	1.04181	0.906333
SMARCA2	ENSG00000080503	KIRC	0.514432	1.45e-08
SMARCA2	ENSG00000080503	STAD	0.947286	0.628733
SMARCA2	ENSG00000080503	LUSC	0.997371	0.972203
SMARCA2	ENSG00000080503	LAML	1.06729	0.800219
SMARCA2	ENSG00000080503	TGCT	1.2153	0.728538
SMARCA2	ENSG00000080503	ESCA	0.714471	0.0407418
SMARCA2	ENSG00000080503	UCEC	0.90299	0.38065
SMARCA2	ENSG00000080503	KIRP	0.630381	0.047943
SMARCA2	ENSG00000080503	BLCA	1.00973	0.921591
SMARCA2	ENSG00000080503	UCS	0.915376	0.656019
SMARCA2	ENSG00000080503	CHOL	0.976032	0.923251
SMARCA2	ENSG00000080503	HNSC	0.902704	0.168071
SMARCA2	ENSG00000080503	PAAD	0.694062	0.0286391
SMARCA2	ENSG00000080503	LIHC	0.824613	0.0792928
SMARCA2	ENSG00000080503	PRAD	1.33839	0.583772
SMARCA2	ENSG00000080503	SKCM	0.818604	0.0174008
SMARCA2	ENSG00000080503	THYM	2.09754	0.141081
SMARCA2	ENSG00000080503	SARC	0.95021	0.716639
SMARCA2	ENSG00000080503	CRC	1.04024	0.794618
SMARCA2	ENSG00000080503	THCA	1.54324	0.418004
SMARCA4	ENSG00000127616	TGCT	0.351352	0.378704
SMARCA4	ENSG00000127616	SARC	1.4652	0.0119631
SMARCA4	ENSG00000127616	LUAD	0.955128	0.61893
SMARCA4	ENSG00000127616	LGG	0.914971	0.677225
SMARCA4	ENSG00000127616	ESCA	0.448992	0.00523704
SMARCA4	ENSG00000127616	PRAD	5.09421	0.123626
SMARCA4	ENSG00000127616	SKCM	1.67913	0.000136496
SMARCA4	ENSG00000127616	CRC	1.07681	0.683291
SMARCA4	ENSG00000127616	PCPG	6.13801	0.0239278
SMARCA4	ENSG00000127616	THYM	0.195364	0.0173869
SMARCA4	ENSG00000127616	GBM	0.992561	0.943743
SMARCA4	ENSG00000127616	KIRP	0.854803	0.678552
SMARCA4	ENSG00000127616	MESO	1.49432	0.101903
SMARCA4	ENSG00000127616	BLCA	0.993294	0.964396
SMARCA4	ENSG00000127616	BRCA	1.12671	0.4544
SMARCA4	ENSG00000127616	ACC	6.10243	8.91e-05
SMARCA4	ENSG00000127616	LAML	1.21961	0.480919
SMARCA4	ENSG00000127616	PAAD	0.667197	0.102254
SMARCA4	ENSG00000127616	CESC	0.807287	0.345451
SMARCA4	ENSG00000127616	UCS	0.968633	0.910621
SMARCA4	ENSG00000127616	UCEC	0.6857	0.0147226
SMARCA4	ENSG00000127616	LUSC	0.983067	0.863371
SMARCA4	ENSG00000127616	OV	0.978269	0.794837
SMARCA4	ENSG00000127616	HNSC	0.771865	0.0481329
SMARCA4	ENSG00000127616	KICH	3.44483	0.21021
SMARCA4	ENSG00000127616	THCA	0.814915	0.792211
SMARCA4	ENSG00000127616	UVM	1.16104	0.802523
SMARCA5	ENSG00000153147	SARC	1.15248	0.502901
SMARCA5	ENSG00000153147	PCPG	1.02778	0.972131
SMARCA5	ENSG00000153147	LUAD	0.939941	0.71288
SMARCA5	ENSG00000153147	THYM	0.507064	0.214927
SMARCA5	ENSG00000153147	THCA	2.41406	0.291285
SMARCA5	ENSG00000153147	BRCA	1.41107	0.0424937
SMARCA5	ENSG00000153147	HNSC	1.13322	0.360947
SMARCA5	ENSG00000153147	ESCA	1.13855	0.629719
SMARCA5	ENSG00000153147	UCEC	1.06616	0.687291
SMARCA5	ENSG00000153147	MESO	1.20707	0.518435
SMARCA5	ENSG00000153147	CHOL	0.71125	0.473376
SMARCA5	ENSG00000153147	TGCT	0.6143	0.618774
SMARCA5	ENSG00000153147	CRC	0.790777	0.133566
SMARCA5	ENSG00000153147	PAAD	0.824675	0.396849
SMARCA5	ENSG00000153147	LIHC	1.37797	0.0342936
SMARCA5	ENSG00000153147	UVM	1.77826	0.0101026
SMARCA5	ENSG00000153147	STAD	0.976103	0.901611
SMARCA5	ENSG00000153147	KICH	3.48394	0.127103
SMARCA5	ENSG00000153147	LAML	0.987854	0.958137
SMARCA5	ENSG00000153147	ACC	1.00062	0.998154
SMARCA5	ENSG00000153147	LGG	1.47959	0.114108
SMARCA5	ENSG00000153147	OV	0.979142	0.877259
SMARCA5	ENSG00000153147	SKCM	0.813152	0.0263705
SMARCA5	ENSG00000153147	PRAD	2.00743	0.254944
SMARCA5	ENSG00000153147	KIRP	0.930754	0.804493
SMARCA5	ENSG00000153147	BLCA	1.06328	0.693458
SMARCA5	ENSG00000153147	KIRC	0.531204	6.39e-05
SMARCA5	ENSG00000153147	CESC	1.11866	0.642477
SMARCA5	ENSG00000153147	DLBC	1.30461	0.694419
SMARCA5	ENSG00000153147	UCS	0.546803	0.266924
SMARCAD1	ENSG00000163104	CRC	0.823024	0.230391
SMARCAD1	ENSG00000163104	PAAD	0.928333	0.759471
SMARCAD1	ENSG00000163104	BRCA	1.24675	0.14082
SMARCAD1	ENSG00000163104	KICH	7.32837	0.079468
SMARCAD1	ENSG00000163104	THCA	2.30951	0.271196
SMARCAD1	ENSG00000163104	MESO	0.611828	0.0273781
SMARCAD1	ENSG00000163104	CESC	1.31916	0.216703
SMARCAD1	ENSG00000163104	KIRC	0.603093	0.00202364
SMARCAD1	ENSG00000163104	STAD	0.993408	0.968584
SMARCAD1	ENSG00000163104	BLCA	0.815499	0.157233
SMARCAD1	ENSG00000163104	LUSC	0.978821	0.884939
SMARCAD1	ENSG00000163104	PRAD	1.65703	0.359014
SMARCAD1	ENSG00000163104	KIRP	0.74478	0.310202
SMARCAD1	ENSG00000163104	THYM	0.698001	0.39044
SMARCAD1	ENSG00000163104	OV	1.00632	0.961946
SMARCAD1	ENSG00000163104	TGCT	1.54309	0.661478
SMARCAD1	ENSG00000163104	UCS	1.10255	0.757079
SMARCAD1	ENSG00000163104	SKCM	0.861996	0.101863
SMARCAD1	ENSG00000163104	LUAD	0.956298	0.775348
SMARCAD1	ENSG00000163104	SARC	1.11331	0.558932
SMARCAD1	ENSG00000163104	ESCA	0.971275	0.919514
SMARCAD1	ENSG00000163104	ACC	0.971953	0.928333
SMARCAD1	ENSG00000163104	LGG	1.05796	0.780374
SMARCAD1	ENSG00000163104	DLBC	1.27659	0.590669
SMARCAD1	ENSG00000163104	UVM	1.36262	0.264704
SMARCAD1	ENSG00000163104	CHOL	1.12688	0.801687
SMARCAD1	ENSG00000163104	HNSC	0.960004	0.740991
SMARCAL1	ENSG00000138375	ESCA	0.689215	0.335536
SMARCAL1	ENSG00000138375	CRC	1.09101	0.780415
SMARCAL1	ENSG00000138375	LAML	0.898543	0.734151
SMARCAL1	ENSG00000138375	KIRC	0.860361	0.518023
SMARCAL1	ENSG00000138375	OV	0.980727	0.897471
SMARCAL1	ENSG00000138375	KICH	1.14395	0.899311
SMARCAL1	ENSG00000138375	LUSC	1.10465	0.597062
SMARCAL1	ENSG00000138375	UCEC	1.63346	0.123587
SMARCAL1	ENSG00000138375	BLCA	1.0676	0.755545
SMARCAL1	ENSG00000138375	HNSC	0.888057	0.534637
SMARCAL1	ENSG00000138375	THCA	2.03646	0.535321
SMARCAL1	ENSG00000138375	LUAD	2.24395	0.00122228
SMARCAL1	ENSG00000138375	ACC	2.32531	0.0641361
SMARCAL1	ENSG00000138375	CHOL	1.63903	0.572565
SMARCAL1	ENSG00000138375	MESO	1.23167	0.52587
SMARCAL1	ENSG00000138375	DLBC	1.57848	0.532821
SMARCAL1	ENSG00000138375	BRCA	0.972935	0.917945
SMARCAL1	ENSG00000138375	PRAD	0.49242	0.649654
SMARCAL1	ENSG00000138375	TGCT	0.253963	0.421715
SMARCAL1	ENSG00000138375	CESC	1.03158	0.919933
SMARCAL1	ENSG00000138375	SKCM	0.974463	0.897833
SMARCAL1	ENSG00000138375	THYM	0.517557	0.499005
SMARCAL1	ENSG00000138375	UVM	3.29489	0.0732055
SMARCAL1	ENSG00000138375	PAAD	0.99699	0.993368
SMARCAL1	ENSG00000138375	KIRP	3.64876	0.00987726
SMARCAL1	ENSG00000138375	UCS	0.854792	0.735189
SMARCAL1	ENSG00000138375	STAD	0.890243	0.667686
SMARCAL1	ENSG00000138375	GBM	1.72374	0.160886
SRCAP	ENSG00000080603	KIRC	0.954189	0.812885
SRCAP	ENSG00000080603	CRC	1.12349	0.566413
SRCAP	ENSG00000080603	LGG	1.09005	0.721116
SRCAP	ENSG00000080603	GBM	0.970616	0.846341
SRCAP	ENSG00000080603	SARC	0.762857	0.174164
SRCAP	ENSG00000080603	STAD	0.965178	0.838086
SRCAP	ENSG00000080603	LIHC	1.21609	0.216573
SRCAP	ENSG00000080603	DLBC	1.29096	0.706074
SRCAP	ENSG00000080603	CESC	0.816426	0.461821
SRCAP	ENSG00000080603	THYM	0.250037	0.165247
SRCAP	ENSG00000080603	UVM	0.314971	0.110122
SRCAP	ENSG00000080603	UCS	1.08609	0.785004
SRCAP	ENSG00000080603	BLCA	0.961492	0.814613
SRCAP	ENSG00000080603	THCA	2.56759	0.384958
SRCAP	ENSG00000080603	UCEC	0.94899	0.820181
SRCAP	ENSG00000080603	KIRP	1.11717	0.782686
SRCAP	ENSG00000080603	ESCA	0.514115	0.0305263
SRCAP	ENSG00000080603	PCPG	2.75013	0.273781
SRCAP	ENSG00000080603	KICH	0.556307	0.473302
SRCAP	ENSG00000080603	LAML	1.05748	0.863227
SRCAP	ENSG00000080603	PAAD	1.60787	0.146231
SRCAP	ENSG00000080603	CHOL	0.430197	0.328947
SRCAP	ENSG00000080603	SKCM	1.59201	0.00627239
SRCAP	ENSG00000080603	ACC	0.551796	0.142526
SRCAP	ENSG00000080603	LUSC	1.06087	0.675848
SRCAP	ENSG00000080603	PRAD	0.954264	0.953761
SRCAP	ENSG00000080603	LUAD	1.05792	0.761793
SRCAP	ENSG00000080603	TGCT	2.92923	0.437747
SRCAP	ENSG00000080603	HNSC	0.796963	0.161106
TTF2	ENSG00000116830	LUSC	0.812233	0.110579
TTF2	ENSG00000116830	THCA	1.21811	0.838214
TTF2	ENSG00000116830	CESC	1.10845	0.639749
TTF2	ENSG00000116830	UCS	1.40854	0.355094
TTF2	ENSG00000116830	SARC	1.51315	0.0324708
TTF2	ENSG00000116830	OV	0.930444	0.612235
TTF2	ENSG00000116830	STAD	0.638123	0.0130785
TTF2	ENSG00000116830	MESO	1.94092	0.053632
TTF2	ENSG00000116830	LUAD	1.13945	0.432469
TTF2	ENSG00000116830	UVM	0.603512	0.383047
TTF2	ENSG00000116830	BRCA	1.00949	0.950935
TTF2	ENSG00000116830	PRAD	3.05536	0.142088
TTF2	ENSG00000116830	DLBC	1.24669	0.603156
TTF2	ENSG00000116830	KIRP	1.97828	0.0837097
TTF2	ENSG00000116830	UCEC	1.53003	0.0320549
TTF2	ENSG00000116830	KICH	8.84746	0.00224658
TTF2	ENSG00000116830	ESCA	0.759207	0.259266
TTF2	ENSG00000116830	THYM	0.704189	0.552887
TTF2	ENSG00000116830	TGCT	2.09249	0.532677
TTF2	ENSG00000116830	CHOL	0.830103	0.782446
TTF2	ENSG00000116830	BLCA	0.945659	0.707842
TTF2	ENSG00000116830	ACC	2.14634	0.0592661
TTF2	ENSG00000116830	PAAD	1.29012	0.291931
TTF2	ENSG00000116830	SKCM	1.14861	0.273321
TTF2	ENSG00000116830	LAML	0.914308	0.719055
TTF2	ENSG00000116830	LIHC	1.90652	0.000695494
TTF2	ENSG00000116830	CRC	0.735714	0.126884
TTF2	ENSG00000116830	KIRC	1.3418	0.270952
ZRANB3	ENSG00000121988	HNSC	1.01581	0.958901
ZRANB3	ENSG00000121988	TGCT	0.5783	0.595897
ZRANB3	ENSG00000121988	CHOL	2.68596	0.447878
ZRANB3	ENSG00000121988	THYM	0.0476416	0.0657172
ZRANB3	ENSG00000121988	OV	0.945502	0.808607
ZRANB3	ENSG00000121988	ESCA	0.523134	0.133512
ZRANB3	ENSG00000121988	CESC	1.25975	0.623182
ZRANB3	ENSG00000121988	KICH	15.7408	0.271039
ZRANB3	ENSG00000121988	STAD	0.998962	0.997557
ZRANB3	ENSG00000121988	UCS	2.17445	0.143786
ZRANB3	ENSG00000121988	LUSC	0.580809	0.0508307
ZRANB3	ENSG00000121988	SARC	1.08807	0.815145
ZRANB3	ENSG00000121988	BRCA	1.60616	0.124046
ZRANB3	ENSG00000121988	PCPG	0.765209	0.882675
ZRANB3	ENSG00000121988	ACC	5.82002	0.00837911
ZRANB3	ENSG00000121988	DLBC	0.466269	0.595844
ZRANB3	ENSG00000121988	SKCM	1.03383	0.894194
ZRANB3	ENSG00000121988	LIHC	1.20472	0.660163
ZRANB3	ENSG00000121988	KIRC	0.610186	0.269341
ZRANB3	ENSG00000121988	MESO	0.947661	0.920609
ZRANB3	ENSG00000121988	PAAD	0.648758	0.588724
ZRANB3	ENSG00000121988	PRAD	1.9459	0.631363
ZRANB3	ENSG00000121988	KIRP	11.8891	0.00190792
ZRANB3	ENSG00000121988	CRC	0.718188	0.33475
ZRANB3	ENSG00000121988	THCA	14.3552	0.0594454
ZRANB3	ENSG00000121988	UCEC	1.47891	0.195841
ZRANB3	ENSG00000121988	UVM	1.68155	0.545272
ZRANB3	ENSG00000121988	LUAD	1.08971	0.730575
