# Supplementary material for: Integrated analysis of genes encoding ATP‐dependent chromatin remodellers identifies CHD7 as a potential target for colorectal cancer therapy
Source: Clin Transl Med. 2022 Jul 5;12(7):e953. doi: 10.1002/ctm2.953 (PMC9254903; doi:10.1002/ctm2.953)
Supplement: Supplementary file 13 — Table S11 Summary of the PCO‐score of the ATPCRs across all cancer [file CTM2-12-e953-s001.xlsx]

## Sheet: Supplementary Data 11
Supplementary Data 11. Summary of the PCO-score of the ATPCRs across all cancer types
HGNC Symbol	Ensembl Gene ID	SCNAs	Mutation	Fusion	Expression	Overall Survival	PCO-score
ACTB	ENSG00000075624	6	1	7	0	12	26
ACTL6A	ENSG00000136518	9	0	0	4	13	26
ACTL6B	ENSG00000077080	1	0	0	0	7	8
ACTR5	ENSG00000101442	2	0	0	3	6	11
ACTR8	ENSG00000113812	7	0	0	1	6	14
ATRX	ENSG00000085224	0	3	0	0	4	7
BTAF1	ENSG00000095564	5	0	0	0	2	7
CHD1	ENSG00000153922	5	0	0	0	3	8
CHD1L	ENSG00000131778	1	0	0	0	7	8
CHD2	ENSG00000173575	6	0	0	0	2	8
CHD3	ENSG00000170004	5	0	0	1	8	14
CHD4	ENSG00000111642	5	0	1	0	4	10
CHD5	ENSG00000116254	14	2	0	0	7	23
CHD6	ENSG00000124177	2	0	0	0	4	6
CHD7	ENSG00000171316	3	1	2	3	8	17
CHD8	ENSG00000100888	1	0	0	1	7	9
CHD9	ENSG00000177200	3	0	0	0	4	7
EP400	ENSG00000183495	4	1	4	1	4	14
ERCC6	ENSG00000225830	0	0	0	0	4	4
ERCC6L	ENSG00000186871	0	0	0	0	15	15
ERCC6L2	ENSG00000182150	1	0	0	0	5	6
HELLS	ENSG00000119969	6	0	1	3	14	24
HLTF	ENSG00000071794	2	0	0	3	6	11
INO80	ENSG00000128908	10	0	0	1	6	17
RAD54B	ENSG00000197275	4	0	0	0	11	15
RAD54L	ENSG00000085999	1	0	0	4	13	18
RAD54L2	ENSG00000164080	6	0	0	0	6	12
SHPRH	ENSG00000146414	10	0	0	0	5	15
SMARCA1	ENSG00000102038	0	0	0	0	8	8
SMARCA2	ENSG00000080503	0	1	0	1	8	10
SMARCA4	ENSG00000127616	1	1	6	1	8	17
SMARCA5	ENSG00000153147	1	0	0	1	5	7
SMARCAD1	ENSG00000163104	3	0	0	1	3	7
SMARCAL1	ENSG00000138375	7	0	0	1	4	12
SRCAP	ENSG00000080603	3	0	0	1	2	6
TTF2	ENSG00000116830	4	0	2	6	8	20
ZRANB3	ENSG00000121988	1	0	0	0	5	6
