# Supplementary material for: Integrated analysis of genes encoding ATP‐dependent chromatin remodellers identifies CHD7 as a potential target for colorectal cancer therapy
Source: Clin Transl Med. 2022 Jul 5;12(7):e953. doi: 10.1002/ctm2.953 (PMC9254903; doi:10.1002/ctm2.953)
Supplement: Supplementary file 14 — Table S12 Summary of the CS‐score of the ATPCRs in a given cancer type [file CTM2-12-e953-s002.xlsx]

## Sheet: Supplementary Data 12
Supplementary Data 12. Summary of the CS-score of the ATPCRs in a given cancer type
HGNC Symbol	Ensembl Gene ID	ACC	BLCA	BRCA	CESC	CHOL	CRC	DLBC	ESCA	GBM	HNSC	KICH	KIRC	KIRP	LAML	LGG	LIHC	LUAD	LUSC	MESO	OV	PAAD	PCPG	PRAD	SARC	SKCM	STAD	TGCT	THCA	THYM	UCEC	UCS	UVM
ACTB	ENSG00000075624	0	2	1	1	0	2	0	1	1	1	1	1	1	1	1	1	1	0	1	1	2	0	1	1	1	1	1	0	1	0	0	1
ACTL6A	ENSG00000136518	1	2	1	0	1	0	0	1	1	1	1	1	1	0	2	2	1	2	1	0	1	0	2	1	0	1	1	0	0	1	1	0
ACTL6B	ENSG00000077080	0	0	1	0	0	1	0	0	0	0	0	0	0	0	1	0	0	0	0	0	1	1	1	0	0	0	0	0	0	1	1	0
ACTR5	ENSG00000101442	1	0	0	0	0	1	0	1	0	0	0	1	0	0	0	2	0	0	0	1	0	0	1	2	0	1	0	0	1	0	0	0
ACTR8	ENSG00000113812	1	0	1	0	2	1	1	0	0	0	1	1	1	0	1	1	2	0	0	0	1	0	0	1	0	0	0	0	0	1	1	0
ATRX	ENSG00000085224	0	0	0	0	0	0	0	1	1	0	1	1	0	0	1	0	0	0	0	1	0	1	0	0	1	0	0	0	0	1	0	0
BTAF1	ENSG00000095564	1	0	0	0	1	0	0	1	0	0	0	0	0	0	1	1	0	0	1	1	0	0	0	0	1	0	0	0	0	0	0	0
CHD1	ENSG00000153922	0	0	0	1	0	1	0	0	0	0	0	1	0	1	1	0	1	0	0	0	0	0	1	0	0	1	0	0	1	0	0	0
CHD1L	ENSG00000131778	1	0	0	0	0	0	0	0	0	1	0	1	1	0	0	1	1	0	1	0	0	1	0	1	0	0	0	1	0	0	0	0
CHD2	ENSG00000173575	0	0	0	1	0	0	0	0	0	0	0	0	0	0	1	0	0	1	2	0	0	0	1	1	2	1	0	0	0	0	0	0
CHD3	ENSG00000170004	1	1	0	1	1	1	0	0	0	1	0	0	0	2	1	1	0	1	0	0	1	0	0	0	1	0	0	1	1	1	0	0
CHD4	ENSG00000111642	0	0	0	0	0	0	0	0	0	0	1	0	1	0	0	1	1	1	0	0	1	1	0	0	0	1	1	1	1	1	0	0
CHD5	ENSG00000116254	0	0	1	0	1	1	0	0	0	0	0	1	1	1	2	1	0	1	2	0	1	1	0	1	1	1	1	1	0	3	1	0
CHD6	ENSG00000124177	0	0	0	0	0	0	0	1	0	0	0	1	0	1	0	0	1	0	0	0	1	0	0	1	0	0	0	0	0	0	0	0
CHD7	ENSG00000171316	0	0	0	1	1	4	0	0	1	0	0	0	0	0	1	1	1	0	1	0	0	0	0	2	1	1	0	0	0	2	0	1
CHD8	ENSG00000100888	2	1	0	0	2	0	0	0	0	0	1	1	0	0	1	0	0	0	0	0	0	1	0	0	0	0	0	0	0	0	0	1
CHD9	ENSG00000177200	0	0	1	0	0	0	0	0	0	0	0	1	0	1	0	0	1	0	0	0	0	0	0	1	1	0	1	0	0	1	0	0
EP400	ENSG00000183495	1	0	1	0	1	0	0	0	1	1	1	0	0	0	0	1	1	0	1	1	1	0	0	1	1	0	0	0	0	1	1	0
ERCC6	ENSG00000225830	1	0	0	0	0	0	0	0	0	1	0	0	1	0	1	0	0	0	0	0	0	0	0	0	0	0	0	0	0	1	0	0
ERCC6L	ENSG00000186871	1	0	1	0	0	0	0	0	0	0	1	1	1	0	1	1	1	0	1	0	1	1	1	1	0	1	0	0	1	1	0	1
ERCC6L2	ENSG00000182150	1	0	1	0	0	0	0	1	1	0	0	1	0	1	0	0	0	0	0	0	0	0	1	0	1	0	0	0	0	0	0	0
HELLS	ENSG00000119969	1	0	0	1	1	1	0	1	0	0	1	1	1	0	1	3	0	2	2	1	2	1	1	1	0	2	0	0	1	0	0	0
HLTF	ENSG00000071794	0	1	1	1	0	0	0	1	0	1	1	0	0	0	0	2	0	1	0	0	0	0	1	1	1	0	0	0	0	1	0	0
INO80	ENSG00000128908	1	0	2	1	1	1	0	0	1	0	0	1	0	0	0	0	1	0	2	2	0	0	0	1	1	1	0	0	0	1	1	0
RAD54B	ENSG00000197275	1	1	2	0	0	0	0	0	0	0	1	1	1	0	2	1	0	0	1	0	0	1	1	2	0	0	0	0	0	1	0	1
RAD54L	ENSG00000085999	1	1	0	0	0	1	0	0	0	0	1	1	1	0	1	1	1	1	1	0	1	0	1	1	0	1	1	0	1	2	0	0
RAD54L2	ENSG00000164080	1	0	1	0	1	0	0	0	0	0	0	1	0	0	2	0	1	0	1	0	1	0	0	0	0	1	0	0	1	0	0	1
SHPRH	ENSG00000146414	0	0	0	0	1	1	0	0	2	0	0	2	0	1	2	0	0	0	1	1	1	0	0	1	1	0	1	0	0	0	0	1
SMARCA1	ENSG00000102038	0	1	0	1	0	0	0	0	0	0	0	1	1	0	1	0	0	0	0	0	1	1	0	1	0	1	0	0	0	0	0	0
SMARCA2	ENSG00000080503	0	1	0	0	0	0	0	1	0	0	0	1	1	0	1	1	0	0	1	0	1	0	0	0	1	0	0	0	0	1	0	0
SMARCA4	ENSG00000127616	1	0	1	0	0	0	0	2	0	1	0	0	0	0	1	3	0	1	0	0	1	1	1	1	1	2	0	0	1	1	1	0
SMARCA5	ENSG00000153147	0	0	1	0	1	0	0	0	0	0	0	1	0	0	0	1	0	0	1	0	0	0	0	0	1	0	0	0	0	0	0	1
SMARCAD1	ENSG00000163104	0	0	0	0	1	0	0	0	1	0	1	1	0	1	0	2	0	0	2	1	0	0	0	0	0	0	0	0	0	0	0	0
SMARCAL1	ENSG00000138375	1	0	0	1	0	0	0	1	0	1	1	1	1	0	1	2	1	1	0	0	1	0	0	0	0	0	0	0	0	0	0	1
SRCAP	ENSG00000080603	0	0	0	0	0	1	0	1	0	0	0	0	0	0	0	1	1	0	0	0	0	0	0	0	1	0	0	0	0	0	1	0
TTF2	ENSG00000116830	1	1	1	0	0	0	0	1	0	1	1	0	1	0	1	1	2	2	1	0	1	0	0	1	0	2	0	0	0	3	0	0
ZRANB3	ENSG00000121988	1	0	0	0	0	0	0	0	0	0	0	0	1	1	1	0	0	1	0	0	0	0	1	0	0	0	0	1	1	0	0	0
